# Supplementary material for: Transcriptional Profiling of Hypoxia-Regulated Non-coding RNAs in Human Primary Endothelial Cells
Source: Front Cardiovasc Med. 2018 Nov 5;5:159. doi: 10.3389/fcvm.2018.00159 (PMC6230589; doi:10.3389/fcvm.2018.00159)
Supplement: Supplementary file 1 [file Table_1.xlsx]

## Sheet: TableS1_supp
Table S1: Enhancers and super-enhancers coordinates. PeakID columns indicates the enhancer name, in case of super-enhancers, the name starts with SE. chr columns shows chromosome number and start and end columns indicates the start and end position of the enhancer/super-enhancer. column 6 to 12 represents the closest gene ENTREZ ID, Unigene ID, Refseq ID, ENSEMBL ID, Gene name Gene alias, and gen…
PeakID	chr	start	end	strand	Entrez ID	Nearest Unigene	Nearest Refseq	Nearest Ensembl	Gene Name	Gene Alias	Gene Description	H3K27ac.hypoxia	H3K27ac.normoxia
chr2-49682	chr2	20760597	20802086	+	100874343	Hs.591546	NR_046836	ENSG00000231948	HS1BP3-IT1	-	HS1BP3 intronic transcript 1 (non-protein coding)	1710.84	1453.9
chr1-55650	chr1	22215834	22274438	+	3339	Hs.562227	NM_005529	HPRD:00804	HSPG2	HSPG|PLC|PRCAN|SJA|SJS|SJS1	heparan sulfate proteoglycan 2	1378.54	1118.2
chr9-29403	chr9	139536090	139569595	+	51162	Hs.91481	NM_016215	HPRD:16351	EGFL7	NEU1|VE-STATIN|ZNEU1	EGF-like-domain, multiple 7	1117.82	1033.11
chr22-12559	chr22	36707682	36785269	+	4627	Hs.474751	NM_002473	HPRD:01177	MYH9	BDPLT6|DFNA17|EPSTS|FTNS|MHA|NMHC-II-A|NMMHC-IIA|NMMHCA	myosin, heavy chain 9, non-muscle	1101.14	907.838
chr7-26361	chr7	100736898	100784695	+	5054	Hs.414795	NM_000602	HPRD:01418	SERPINE1	PAI|PAI-1|PAI1|PLANH1	serpin peptidase inhibitor, clade E (nexin, plasminogen activator inhibitor type 1), member 1	1021.6	836.15
chr3-45445	chr3	194858214	194896200	+	101410543	Hs.658170	NR_102710	ENSG00000230266	XXYLT1-AS2	-	XXYLT1 antisense RNA 2	957.649	769.246
chr12-35878	chr12	120661451	120703802	+	5829	Hs.446336	NM_002859	ENSG00000089159	PXN	-	paxillin	912.682	706.437
chr12-33851	chr12	6261337	6295764	+	928	Hs.114286	NM_001769	HPRD:00880	CD9	BTCC-1|DRAP-27|MIC3|MRP-1|TSPAN-29|TSPAN29	CD9 molecule	882.693	799.368
chr7-31106	chr7	27168970	27230177	+	3204	Hs.610216	NM_006896	HPRD:00838	HOXA7	ANTP|HOX1|HOX1.1|HOX1A	homeobox A7	879.144	759.332
chr1-64383	chr1	208370602	208418888	+	5362	Hs.497626	NM_025179	HPRD:03033	PLXNA2	OCT|PLXN2	plexin A2	877.334	713.747
chr1-57763	chr1	85772463	85812473	+	8915	Hs.193516	NM_003921	HPRD:04625	BCL10	CARMEN|CIPER|CLAP|c-E10|mE10	B-cell CLL/lymphoma 10	860.795	830.983
chr3-28846	chr3	129308528	129347505	+	23129	Hs.301685	NM_015103	HPRD:05046	PLXND1	PLEXD1	plexin D1	839.145	682.668
chr20-16634	chr20	1297435	1326763	+	27111	Hs.657015	NM_015685	HPRD:18032	SDCBP2	SITAC|SITAC18|ST-2	syndecan binding protein (syntenin) 2	818.312	659.589
chr15-22845	chr15	96861836	96904231	+	7026	Hs.347991	NM_021005	HPRD:00139	NR2F2	ARP1|CHTD4|COUPTFB|COUPTFII|NF-E3|NR2F1|SVP40|TFCOUP2	nuclear receptor subfamily 2, group F, member 2	765.963	705.977
chr16-17038	chr16	66390977	66422789	+	1003	Hs.76206	NM_001795	HPRD:03075	CDH5	7B4|CD144	cadherin 5, type 2 (vascular endothelium)	764.65	602.1
chr12-36523	chr12	54799631	54828685	+	102724050	Hs.670941	NR_120486		LOC102724050	-	uncharacterized LOC102724050	739.31	583.537
chr3-44120	chr3	16089682	16117768	+	117248	Hs.411308	NM_054110	HPRD:13563	GALNT15	GALNACT15|GALNT13|GALNT7|GALNTL2|PIH5	polypeptide N-acetylgalactosaminyltransferase 15	729.266	704.293
chr22-11294	chr22	39565921	39577632	+	23492	Hs.356416	NM_175709	HPRD:12234	CBX7	-	chromobox homolog 7	725.255	628.624
chr6-35879	chr6	11603557	11617146	+	100113407	Hs.146317	NM_001100829	ENSG00000205269	TMEM170B	-	transmembrane protein 170B	711.485	663.072
chr22-12756	chr22	19859225	19883160	+	54584	Hs.105642	NM_053004	HPRD:13591	GNB1L	DGCRK3|GY2|WDR14|WDVCF	guanine nucleotide binding protein (G protein), beta polypeptide 1-like	704.351	565.624
chr6-32293	chr6	7877046	7916304	+	81567	Hs.150837	NM_022085	HPRD:18249	TXNDC5	ENDOPDI|ERP46|HCC-2|PDIA15|STRF8|UNQ364	thioredoxin domain containing 5 (endoplasmic reticulum)	701.831	603.784
chr6-28547	chr6	112522391	112561117	+	101927640	Hs.510007	NR_121193		LOC101927640	-	uncharacterized LOC101927640	688.345	725.766
chr20-2567	chr20	36753087	36800284	+	7052	Hs.517033	NM_004613	HPRD:01825	TGM2	G-ALPHA-h|GNAH|HEL-S-45|TG2|TGC	transglutaminase 2	682.915	536.076
chr6-36039	chr6	30703577	30739245	+	8870	Hs.76095	NM_003897	HPRD:04295	IER3	DIF-2|DIF2|GLY96|IEX-1|IEX-1L|IEX1|PRG1	immediate early response 3	662.791	545.53
chr11-33627	chr11	128559930	128592874	+	100507392	Hs.657715	NR_038908	ENSG00000254703	SENCR	FLI1-AS1|lncRNA9	smooth muscle and endothelial cell enriched migration/differentiation-associated long non-coding RNA	656.793	606.234
chr21-6336	chr21	39842351	39879465	+	2078	Hs.473819	NM_004449	HPRD:01298	ERG	erg-3|p55	v-ets avian erythroblastosis virus E26 oncogene homolog	638.658	573.968
chr15-17611	chr15	42217372	42256255	+	101928363	Hs.680195	NR_120332		LOC101928363	-	uncharacterized LOC101928363	633.228	529.072
chr3-38412	chr3	30693254	30739250	+	7048	Hs.82028	NM_003242	HPRD:01823	TGFBR2	AAT3|FAA3|LDS1B|LDS2|LDS2B|MFS2|RIIC|TAAD2|TGFR-2|TGFbeta-RII	transforming growth factor, beta receptor II (70/80kDa)	631.24	576.418
chr9-28322	chr9	130596952	130626030	+	2022	Hs.76753	NM_000118	HPRD:00565	ENG	END|HHT1|ORW1	endoglin	626.236	505.227
chr12-35767	chr12	105852607	105886873	+	387882	Hs.368938	NM_207376	HPRD:17368	C12orf75	AGD3|OCC-1|OCC1	chromosome 12 open reading frame 75	624.39	524.249
chr3-40024	chr3	149289103	149345497	+	25937	Hs.477921	NM_015472	HPRD:09580	WWTR1	TAZ	WW domain containing transcription regulator 1	617.257	593.679
chr6-35853	chr6	7988244	8007779	+	206426	Hs.676966	NR_027712		PIP5K1P1	-	phosphatidylinositol-4-phosphate 5-kinase, type I, pseudogene 1	609.165	602.521
chr5-25768	chr5	149990780	150025572	+	11346	Hs.435228	NM_007286	HPRD:12179	SYNPO	-	synaptopodin	609.023	482.53
chr10-31829	chr10	95214148	95242995	+	26509	Hs.602086	NM_013451	HPRD:06857	MYOF	FER1L3	myoferlin	595.394	522.603
chr2-46976	chr2	43137180	43162068	+	102723854	Hs.570165	NR_110585		LOC102723854	-	uncharacterized LOC102723854	594.401	509.131
chr10-28654	chr10	35656326	35685923	+	219771	Hs.14745	NM_145012	HPRD:10700	CCNY	C10orf9|CBCP1|CCNX|CFP1	cyclin Y	559.158	519.694
chr2-47327	chr2	105985290	106016591	+	2274	Hs.443687	NM_001450	HPRD:04026	FHL2	AAG11|DRAL|FHL-2|SLIM-3|SLIM3	four and a half LIM domains 2	554.047	493.974
chr8-23777	chr8	17504934	17536717	+	57509	Hs.7946	NM_020749	HPRD:11376	MTUS1	ATBP|ATIP|ICIS|MP44|MTSG1	microtubule associated tumor suppressor 1	545.707	462.703
chr15-17566	chr15	39415682	39439740	+	400360	Hs.376109	NM_207445	HPRD:13437	C15orf54	-	chromosome 15 open reading frame 54	535.415	513.149
chr10-24021	chr10	74073754	74098927	+	54788	Hs.500013	NM_017626	HPRD:07086	DNAJB12	DJ10	DnaJ (Hsp40) homolog, subfamily B, member 12	527.181	449.192
chr20-15068	chr20	45974776	45992005	+	23613	Hs.446240	NM_012408	HPRD:10166	ZMYND8	PRKCBP1|PRO2893|RACK7	zinc finger, MYND-type containing 8	520.154	444.829
chr12-35302	chr12	52287643	52308616	+	94	Hs.591026	NM_000020	HPRD:03181	ACVRL1	ACVRLK1|ALK-1|ALK1|HHT|HHT2|ORW2|SKR3|TSR-I	activin A receptor type II-like 1	517.669	396.258
chr1-56998	chr1	235108476	235126954	+	677802	Hs.744743	NR_002956		SNORA14B	ACA14b	small nucleolar RNA, H/ACA box 14B	515.008	441.499
chr5-10895	chr5	151038734	151067596	+	101927096	Hs.571023	NR_109873	ENSG00000249035	CTB-113P19.1	-	uncharacterized LOC101927096	496.02	415.778
chr2-45610	chr2	36763132	36801026	+	9637	Hs.258563	NM_005102	HPRD:09213	FEZ2	HUM3CL	fasciculation and elongation protein zeta 2 (zygin II)	490.306	512.958
chr6-38126	chr6	12566207	12590439	+	221692	Hs.436996	NM_030948		PHACTR1	RPEL|RPEL1|dJ257A7.2	phosphatase and actin regulator 1	486.579	473.726
chr3-46789	chr3	171851432	171876148	+	64778	Hs.744888	NM_022763	HPRD:10943	FNDC3B	FAD104|PRO4979|YVTM2421	fibronectin type III domain containing 3B	473.27	436.753
chr12-34563	chr12	96012138	96036556	+	100132594	Hs.676211	NR_077225	ENSG00000257150	PGAM1P5	-	phosphoglycerate mutase 1 pseudogene 5	470.999	411.568
chr15-22277	chr15	39647439	39660751	+	400360	Hs.376109	NM_207445	HPRD:13437	C15orf54	-	chromosome 15 open reading frame 54	469.579	508.403
chr6-26058	chr6	11646716	11658334	+	100113407	Hs.146317	NM_001100829	ENSG00000205269	TMEM170B	-	transmembrane protein 170B	469.295	408.736
chr2-49788	chr2	36578472	36644563	+	51232	Hs.699247	NM_016441	HPRD:08392	CRIM1	CRIM-1|S52	cysteine rich transmembrane BMP regulator 1 (chordin-like)	468.692	472.157
chr12-25706	chr12	111859790	111890190	+	10019	Hs.506784	NM_005475	HPRD:05480	SH2B3	IDDM20|LNK	SH2B adaptor protein 3	463.617	385.082
chr2-45201	chr2	216691157	216718644	+	646324	Hs.655713	NR_037195	ENSG00000235770	LINC00607	-	long intergenic non-protein coding RNA 607	463.333	412.449
chr9-30209	chr9	127036712	127064127	+	10783	Hs.197071	NM_014397	HPRD:05348	NEK6	SID6-1512	NIMA-related kinase 6	459.074	424.62
chr17-23486	chr17	75101672	75126600	+	6397	Hs.464184	NM_003003	HPRD:03295	SEC14L1	PRELID4A|SEC14L	SEC14-like 1 (S. cerevisiae)	457.761	375.322
chr10-25946	chr10	92671110	92698814	+	27063	Hs.448589	NM_014391	HPRD:10647	ANKRD1	ALRP|C-193|CARP|CVARP|MCARP|bA320F15.2	ankyrin repeat domain 1 (cardiac muscle)	451.018	414.209
chr22-11417	chr22	23552871	23570507	+	613	Hs.517461	NM_004327	HPRD:01044	BCR	ALL|BCR1|CML|D22S11|D22S662|PHL	breakpoint cluster region	446.83	363.112
chr19-18815	chr19	41826190	41836773	+	90324	Hs.437497	NM_052848	HPRD:14467	CCDC97	-	coiled-coil domain containing 97	446.297	389.484
chr1-53019	chr1	66796151	66826565	+	5142	Hs.198072	NM_002600	HPRD:02528	PDE4B	DPDE4|PDEIVB	phosphodiesterase 4B, cAMP-specific	446.155	467.909
chr3-42990	chr3	50192201	50210877	+	6405	Hs.32981	NM_004186	HPRD:03079	SEMA3F	SEMA-IV|SEMA4|SEMAK	sema domain, immunoglobulin domain (Ig), short basic domain, secreted, (semaphorin) 3F	442.464	388.144
chr16-20257	chr16	77601623	77634082	+	283927	Hs.282665	NM_001105663	ENSG00000140876	NUDT7	-	nudix (nucleoside diphosphate linked moiety X)-type motif 7	441.045	382.939
chr17-18310	chr17	40667887	40679861	+	100847046		NR_049808		MIR5010	-	microRNA 5010	439.554	352.663
chr8-29095	chr8	128916316	128950866	+	641384	Hs.629674	NM_001037234		TMEM75	-	transmembrane protein 75	436.963	348.032
chr3-40394	chr3	11234930	11256854	+	3269	Hs.1570	NM_000861	HPRD:02544	HRH1	H1-R|hisH1	histamine receptor H1	436.963	332.263
chr1-51405	chr1	16464199	16484226	+	1969	Hs.171596	NM_004431	HPRD:01494	EPHA2	ARCC2|CTPA|CTPP1|CTRCT6|ECK	EPH receptor A2	435.402	360.739
chr6-36103	chr6	36787397	36799121	+	57699	Hs.657869	NM_020939	HPRD:05018	CPNE5	COPN5|CPN5	copine V	435.295	322.694
chr16-18083	chr16	81723943	81747959	+	100129617	Hs.657151	NR_045112		LOC100129617	-	uncharacterized LOC100129617	433.875	320.742
chr3-38540	chr3	50272275	50299140	+	2771	Hs.77269	NM_002070	HPRD:00764	GNAI2	GIP|GNAI2B|H_LUCA15.1|H_LUCA16.1	guanine nucleotide binding protein (G protein), alpha inhibiting activity polypeptide 2	433.556	346.693
chr20-12579	chr20	31051052	31074518	+	140688	Hs.516978	NM_080616	HPRD:10728	NOL4L	C20orf112|C20orf113|dJ1184F4.2|dJ1184F4.4	nucleolar protein 4-like	433.095	355.113
chr18-11934	chr18	33035013	33051186	+	125476	Hs.464903	NM_194281	HPRD:10719	INO80C	C18orf37|IES6|hIes6	INO80 complex subunit C	431.923	365.103
chr12-34896	chr12	6216056	6235330	+	7450	Hs.440848	NM_000552	HPRD:01906	VWF	F8VWF|VWD	von Willebrand factor	425.784	327.172
chr11-32862	chr11	33709400	33731767	+	100131378	Hs.709466	NM_001166692		C11orf91	-	chromosome 11 open reading frame 91	424.222	363.074
chr10-31723	chr10	80902617	80922410	+	57178	Hs.193118	NM_020338	HPRD:12115	ZMIZ1	MIZ|RAI17|TRAFIP10|ZIMP10|hZIMP10	zinc finger, MIZ-type containing 1	418.863	363.38
chr9-23432	chr9	6549801	6569081	+	2731	Hs.584238	NM_000170	HPRD:01996	GLDC	GCE|GCSP|HYGN1	glycine dehydrogenase (decarboxylating)	417.692	366.136
chr14-21317	chr14	74205103	74229403	+	100616158		NR_039727	miRBase:MI0016868	MIR4505	-	microRNA 4505	416.875	334.177
chr10-28377	chr10	3126199	3147269	+	5214	Hs.26010	NM_002627	HPRD:01384	PFKP	ATP-PFK|PFK-C|PFK-P|PFKF	phosphofructokinase, platelet	413.078	364.835
chr20-15205	chr20	1348231	1382199	+	102465524		NR_106929		MIR6869	hsa-mir-6869	microRNA 6869	411.942	338.655
chr12-29939	chr12	89761064	89771543	+	1848	Hs.298654	NM_001946	HPRD:04124	DUSP6	HH19|MKP3|PYST1	dual specificity phosphatase 6	410.026	373.982
chr3-38474	chr3	43216472	43241155	+	84892	Hs.745002	NM_032806	HPRD:07863	POMGNT2	AGO61|C3orf39|GTDC2|MDDGA8	protein O-linked mannose N-acetylglucosaminyltransferase 2 (beta 1,4-)	409.848	350.214
chr17-10646	chr17	62392190	62410877	+	5175	Hs.376675	NM_000442		PECAM1	CD31|CD31/EndoCAM|GPIIA'|PECA1|PECAM-1|endoCAM	platelet/endothelial cell adhesion molecule 1	404.773	309.643
chr2-45762	chr2	56206943	56226825	+	406998		NR_029629	miRBase:MI0000292	MIR216A	MIR216|MIRN216|MIRN216A|miRNA216|mir-216	microRNA 216a	401.969	438.973
chr21-8112	chr21	46284560	46303569	+	754	Hs.474010	NM_004339	HPRD:04807	PTTG1IP	C21orf1|C21orf3|PBF	pituitary tumor-transforming 1 interacting protein	398.988	345.276
chr14-17492	chr14	75075997	75089974	+	4053	Hs.512776	NM_000428	HPRD:03650	LTBP2	C14orf141|GLC3D|LTBP3|MSPKA|MSTP031|WMS3	latent transforming growth factor beta binding protein 2	397.923	292.266
chr22-12068	chr22	22290527	22307970	+	9647	Hs.112728	NM_014634	HPRD:10163	PPM1F	CAMKP|CaMKPase|FEM-2|POPX2|hFEM-2	protein phosphatase, Mg2+/Mn2+ dependent, 1F	391.925	314.197
chr17-24965	chr17	32560457	32586946	+	6347	Hs.303649	NM_002982	HPRD:01149	CCL2	GDCF-2|HC11|HSMCR30|MCAF|MCP-1|MCP1|SCYA2|SMC-CF	chemokine (C-C motif) ligand 2	387.276	252.69
chr12-23025	chr12	71025856	71049018	+	5787	Hs.434375	NM_002837	HPRD:01474	PTPRB	HPTP-BETA|HPTPB|PTPB|R-PTP-BETA|VEPTP	protein tyrosine phosphatase, receptor type, B	379.645	417.233
chr1-57846	chr1	94523520	94539818	+	24	Hs.416707	NM_000350	HPRD:03408	ABCA4	ABC10|ABCR|ARMD2|CORD3|FFM|RMP|RP19|STGD|STGD1	ATP-binding cassette, sub-family A (ABC1), member 4	378.829	326.445
chr20-16468	chr20	45942902	45967637	+	100131496	Hs.662547	NR_024594	ENSG00000267882	LOC100131496	-	uncharacterized LOC100131496	375.351	301.375
chr4-28226	chr4	57940583	57979437	+	255130	Hs.691061	NR_034081	ENSG00000245067	IGFBP7-AS1	-	IGFBP7 antisense RNA 1	375.245	357.792
chr6-32921	chr6	142712435	142739366	+	57211	Hs.743302	NM_020455	HPRD:17059	GPR126	APG1|DREG|PS1TP2|VIGR	G protein-coupled receptor 126	371.908	468.789
chr11-29024	chr11	9773502	9791804	+	440028	Hs.677541	NR_033972	ENSG00000245522	LOC440028	-	uncharacterized LOC440028	371.447	332.875
chr8-23731	chr8	8925849	8947848	+	100616350		NR_039804	miRBase:MI0017288	MIR4660	-	microRNA 4660	368.785	360.854
chr3-44730	chr3	111627243	111660680	+	55347	Hs.477115	NM_018394	HPRD:07751	ABHD10	-	abhydrolase domain containing 10	367.472	390.785
chr9-22660	chr9	116261568	116288904	+	5998	Hs.494875	NM_017790	HPRD:03720	RGS3	C2PA|RGP3	regulator of G-protein signaling 3	365.769	291.653
chr11-28873	chr11	124761067	124772250	+	54538	Hs.524121	NM_019055	HPRD:09604	ROBO4	ECSM4|MRB	roundabout, axon guidance receptor, homolog 4 (Drosophila)	364.101	303.633
chr1-63498	chr1	86032424	86052138	+	23576	Hs.713411	NM_012137	HPRD:09203	DDAH1	DDAH|HEL-S-16	dimethylarginine dimethylaminohydrolase 1	363.888	311.671
chr9-19362	chr9	130522410	130534371	+	10044	Hs.306412	NM_005489	HPRD:05284	SH2D3C	CHAT|NSP3|PRO34088|SHEP1	SH2 domain containing 3C	361.794	271.1
chr5-36248	chr5	56727762	56741946	+	345651	Hs.482167	NM_001017992	HPRD:18598	ACTBL2	ACT	actin, beta-like 2	358.564	359.208
chr6-38006	chr6	2845843	2860242	+	100616285		NR_039788	miRBase:MI0017272	MIR4645	-	microRNA 4645	357.322	281.97
chr2-35045	chr2	28612069	28635632	+	403150	Hs.562970	NR_103831	ENSG00000229951	FLJ31356	-	uncharacterized protein FLJ31356	357.002	297.892
chr6-31566	chr6	12288159	12303018	+	1906	Hs.511899	NM_001955	HPRD:07030	EDN1	ARCND3|ET1|HDLCQ7|PPET1|QME	endothelin 1	353.311	305.279
chr15-18420	chr15	39107828	39124078	+	400359	Hs.448785	NM_207444	HPRD:13418	C15orf53	-	chromosome 15 open reading frame 53	351.75	332.225
chr16-17822	chr16	20909364	20926394	+	57149	Hs.745012	NM_020424	HPRD:14254	LYRM1	A211C6.1	LYR motif containing 1	351.253	316.532
chr2-50920	chr2	208005197	208032825	+	8609	Hs.59908	NM_003709	HPRD:07279	KLF7	UKLF	Kruppel-like factor 7 (ubiquitous)	344.616	304.973
chr16-16649	chr16	75271317	75293488	+	9564	Hs.479747	NM_014567	HPRD:04248	BCAR1	CAS|CAS1|CASS1|CRKAS|P130Cas	breast cancer anti-estrogen resistance 1	343.054	308.992
chr19-17221	chr19	13943768	13964846	+	407010		NR_029495	miRBase:MI0000079	MIR23A	MIRN23A|hsa-mir-23a|miRNA23A	microRNA 23a	341.706	288.821
chr19-14003	chr19	2528367	2548327	+	4616	Hs.110571	NM_015675	HPRD:05382	GADD45B	GADD45BETA|MYD118	growth arrest and DNA-damage-inducible, beta	341.422	315.46
chr1-55629	chr1	21599195	21609466	+	1889	Hs.195080	NM_001397	HPRD:02690	ECE1	ECE	endothelin converting enzyme 1	339.541	265.665
chr2-53106	chr2	36702199	36724008	+	9637	Hs.258563	NM_005102	HPRD:09213	FEZ2	HUM3CL	fasciculation and elongation protein zeta 2 (zygin II)	339.505	348.147
chr16-15301	chr16	27245134	27262018	+	400512	Hs.434412	NR_037184	ENSG00000245888	FLJ21408	-	uncharacterized LOC400512	336.311	254.986
chr5-36994	chr5	148821733	148834396	+	406937		NR_029686	miRBase:MI0000461	MIR145	MIRN145|miR-145|miRNA145	microRNA 145	336.24	290.658
chr1-61516	chr1	100107455	100129597	+	54873	Hs.483993	NM_017734	HPRD:06673	PALMD	C1orf11|PALML	palmdelphin	332.975	357.065
chr15-18433	chr15	39551480	39570526	+	400360	Hs.376109	NM_207445	HPRD:13437	C15orf54	-	chromosome 15 open reading frame 54	332.336	326.407
chr17-21605	chr17	6915100	6936003	+	255877	Hs.22575	NM_181844	HPRD:16414	BCL6B	BAZF|ZBTB28|ZNF62	B-cell CLL/lymphoma 6, member B	330.278	255.101
chr1-57497	chr1	45264368	45280042	+	343521	Hs.585137	NM_001013632	HPRD:15762	TCTEX1D4	-	Tctex1 domain containing 4	328.681	273.779
chr14-20389	chr14	54408973	54425060	+	100847076		NR_049843	miRBase:MI0019135	MIR5580	-	microRNA 5580	328.077	268.153
chr12-31319	chr12	48200979	48216640	+	51564	Hs.200063	NM_015401	HPRD:09133	HDAC7	HD7A|HDAC7A	histone deacetylase 7	326.729	267.732
chr6-34949	chr6	12532558	12549350	+	100887744		NR_103808		RNU6-48P	RNU6-48	RNA, U6 small nuclear 48, pseudogene	325.912	317.565
chr10-31473	chr10	45469459	45482586	+	11067	Hs.93675	NM_007021	HPRD:12558	C10orf10	DEPP|FIG|Fseg	chromosome 10 open reading frame 10	325.132	282.008
chr17-26865	chr17	2072864	2086155	+	101927839	Hs.665648	NR_110888		LOC101927839	-	uncharacterized LOC101927839	324.173	256.058
chr2-37397	chr2	43099611	43111258	+	23498	Hs.368805	NM_012205	HPRD:05158	HAAO	3-HAO|HAO	3-hydroxyanthranilate 3,4-dioxygenase	322.86	247.561
chr20-15652	chr20	62668414	62689937	+	54345	Hs.8619	NM_018419	HPRD:07208	SOX18	HLTS	SRY (sex determining region Y)-box 18	323.002	305.624
chr7-31615	chr7	107633821	107645819	+	3912	Hs.650585	NM_002291	HPRD:01029	LAMB1	CLM|LIS5	laminin, beta 1	322.15	288.132
chr19-14140	chr19	39138034	39163537	+	81	Hs.270291	NM_004924		ACTN4	ACTININ-4|FSGS|FSGS1	actinin, alpha 4	321.831	277.607
chr2-44242	chr2	20808345	20821364	+	100874343	Hs.591546	NR_046836	ENSG00000231948	HS1BP3-IT1	-	HS1BP3 intronic transcript 1 (non-protein coding)	321.689	277.645
chr6-35851	chr6	7972296	7981184	+	206426	Hs.676966	NR_027712		PIP5K1P1	-	phosphatidylinositol-4-phosphate 5-kinase, type I, pseudogene 1	320.376	255.522
chr10-28923	chr10	82253119	82272538	+	102723703	Hs.308615	NR_120662		LOC102723703	-	uncharacterized LOC102723703	319.666	236.193
chr2-51951	chr2	111221072	111236132	+	96626	Hs.535619	NM_033514	HPRD:17277	LIMS3	PINCH-3	LIM and senescent cell antigen-like domains 3	318.211	279.406
chr1-60615	chr1	8252367	8279395	+	50651	Hs.463036	NM_001080397	ENSG00000162426	SLC45A1	DNB5	solute carrier family 45, member 1	317.182	284.611
chr1-45802	chr1	9453385	9465650	+	100506022	Hs.131775	NR_104622		LOC100506022	-	uncharacterized LOC100506022	316.685	253.991
chr10-19050	chr10	101676690	101699408	+	100188954	Hs.656104	NR_024130		DNMBP-AS1	NCRNA00093|bA287G8.2	DNMBP antisense RNA 1	316.046	300.571
chr8-23148	chr8	17459048	17478876	+	5157	Hs.458573	NM_006207	HPRD:05206	PDGFRL	PDGRL|PRLTS	platelet-derived growth factor receptor-like	315.052	285.491
chr16-15536	chr16	86956538	86969441	+	101928708	Hs.585717	NR_110939	ENSG00000261095	LOC101928708	-	uncharacterized LOC101928708	313.065	233.591
chr3-45441	chr3	194834369	194851427	+	101410543	Hs.658170	NR_102710	ENSG00000230266	XXYLT1-AS2	-	XXYLT1 antisense RNA 2	311.681	251.733
chr10-28523	chr10	17026570	17042274	+	8029	Hs.166206	NM_001081	HPRD:04296	CUBN	IFCR|MGA1|gp280	cubilin (intrinsic factor-cobalamin receptor)	310.225	288.477
chr1-62232	chr1	208057330	208072349	+	947	Hs.374990	NM_001773	HPRD:00790	CD34	-	CD34 molecule	310.083	263.751
chr15-20962	chr15	39868963	39882522	+	7057	Hs.164226	NM_003246		THBS1	THBS|THBS-1|TSP|TSP-1|TSP1	thrombospondin 1	309.764	251.924
chr10-29811	chr10	94588796	94604945	+	54536	Hs.655657	NM_019053	HPRD:10216	EXOC6	EXOC6A|SEC15|SEC15L|SEC15L1|SEC15L3|Sec15p	exocyst complex component 6	306.996	296.667
chr2-54350	chr2	201988176	202002462	+	8837	Hs.390736	NM_003879	HPRD:04671	CFLAR	CASH|CASP8AP1|CLARP|Casper|FLAME|FLAME-1|FLAME1|FLIP|I-FLICE|MRIT|c-FLIP|c-FLIPL|c-FLIPR|c-FLIPS	CASP8 and FADD-like apoptosis regulator	306.57	250.164
chr10-31901	chr10	101714863	101730465	+	100188954	Hs.656104	NR_024130		DNMBP-AS1	NCRNA00093|bA287G8.2	DNMBP antisense RNA 1	306.179	302.945
chr19-18090	chr19	13198499	13216682	+	4066	Hs.46446	NM_005583	HPRD:01046	LYL1	bHLHa18	lymphoblastic leukemia associated hematopoiesis regulator 1	303.766	265.933
chr1-58973	chr1	21643519	21672887	+	1889	Hs.195080	NM_001397	HPRD:02690	ECE1	ECE	endothelin converting enzyme 1	303.127	270.181
chr3-30741	chr3	5017763	5031765	+	8553	Hs.744856	NM_003670	HPRD:16050	BHLHE40	BHLHB2|DEC1|HLHB2|SHARP-2|STRA13|Stra14	basic helix-loop-helix family, member e40	302.701	249.934
chr14-21277	chr14	69509173	69524942	+	161159	Hs.603341	NR_073422	ENSG00000259062	ACTN1-AS1	C14orf84	ACTN1 antisense RNA 1	302.169	274.813
chr10-18065	chr10	82212938	82234972	+	81619	Hs.718943	NM_030927	HPRD:18196	TSPAN14	DC-TM4F2|TM4SF14	tetraspanin 14	301.637	265.129
chr1-59909	chr1	155094862	155110044	+	1942	Hs.516664	NM_004428	HPRD:01858	EFNA1	B61|ECKLG|EFL1|EPLG1|LERK-1|LERK1|TNFAIP4	ephrin-A1	301.672	237.035
chr1-62144	chr1	201754282	201764699	+	100873779		NR_046945	ENSG00000199381	RNU6-79P	RNU6-79	RNA, U6 small nuclear 79, pseudogene	300.323	254.259
chr5-28263	chr5	141055759	141068524	+	64411	Hs.726187	NM_022481	HPRD:09441	ARAP3	CENTD3|DRAG1	ArfGAP with RhoGAP domain, ankyrin repeat and PH domain 3	299.259	250.202
chr5-33394	chr5	141212122	141232360	+	5097	Hs.79769	NM_002587	HPRD:04692	PCDH1	PC42|PCDH42	protocadherin 1	298.833	249.781
chr1-42694	chr1	165863350	165874690	+	100500832		NR_037431		MIR3658	-	microRNA 3658	298.513	252.652
chr3-42232	chr3	134080534	134095092	+	102466744		NR_106885		MIR6827	hsa-mir-6827	microRNA 6827	298.052	241.207
chr2-52613	chr2	216569498	216585745	+	646324	Hs.655713	NR_037195	ENSG00000235770	LINC00607	-	long intergenic non-protein coding RNA 607	297.768	270.143
chr5-24413	chr5	77813586	77827738	+	10184	Hs.79299	NM_005779	HPRD:17272	LHFPL2	-	lipoma HMGIC fusion partner-like 2	297.449	256.823
chr15-19849	chr15	39280955	39294095	+	400360	Hs.376109	NM_207445	HPRD:13437	C15orf54	-	chromosome 15 open reading frame 54	296.207	301.988
chr18-11299	chr18	46358122	46379619	+	4092	Hs.465087	NM_005904	HPRD:04241	SMAD7	CRCS3|MADH7|MADH8	SMAD family member 7	295.461	254.106
chr2-45597	chr2	36664777	36700045	+	51232	Hs.699247	NM_016441	HPRD:08392	CRIM1	CRIM-1|S52	cysteine rich transmembrane BMP regulator 1 (chordin-like)	294.858	280.095
chr15-20371	chr15	39534518	39548719	+	400360	Hs.376109	NM_207445	HPRD:13437	C15orf54	-	chromosome 15 open reading frame 54	294.645	318.216
chr3-47022	chr3	194897011	194911388	+	101410543	Hs.658170	NR_102710	ENSG00000230266	XXYLT1-AS2	-	XXYLT1 antisense RNA 2	293.367	254.871
chr7-13426	chr7	27135087	27166190	+	3199	Hs.445239	NM_006735	HPRD:05252	HOXA2	HOX1K|MCOHI	homeobox A2	293.048	240.48
chr1-63127	chr1	43934000	43946369	+	81888	Hs.709864	NM_031207	HPRD:11039	HYI	HT036	hydroxypyruvate isomerase (putative)	292.48	275.502
chr1-57466	chr1	43401276	43412703	+	440584	Hs.260928	NR_033967	ENSG00000227533	SLC2A1-AS1	-	SLC2A1 antisense RNA 1	291.38	236.882
chr6-33693	chr6	129955500	129976196	+	93663	Hs.486458	NM_033515	HPRD:12474	ARHGAP18	MacGAP|SENEX|bA307O14.2	Rho GTPase activating protein 18	291.309	322.312
chr14-20073	chr14	77490458	77512223	+	283575	Hs.651736	NR_110554	ENSG00000246548	LOC283575	-	uncharacterized LOC283575	291.167	254.144
chr1-55678	chr1	23877084	23891668	+	3399	Hs.76884	NM_002167	HPRD:02608	ID3	HEIR-1|bHLHb25	inhibitor of DNA binding 3, dominant negative helix-loop-helix protein	290.812	232.557
chr1-61819	chr1	156862022	156878269	+	375033	Hs.142003	NM_207369	ENSG00000187800	PEAR1	JEDI|MEGF12	platelet endothelial aggregation receptor 1	289.783	243.351
chr7-32951	chr7	137661645	137689784	+	64764	Hs.490273	NM_194071	HPRD:16391	CREB3L2	BBF2H7	cAMP responsive element binding protein 3-like 2	288.611	261.072
chr9-29159	chr9	116347637	116366100	+	5998	Hs.494875	NM_017790	HPRD:03720	RGS3	C2PA|RGP3	regulator of G-protein signaling 3	288.47	232.251
chr5-33784	chr5	34580461	34590515	+	26064	Hs.431400	NM_015577	HPRD:09416	RAI14	NORPEG|RAI13	retinoic acid induced 14	288.399	270.334
chr16-17599	chr16	80964597	80974688	+	55839	Hs.726537	NM_018455	HPRD:12528	CENPN	BM039|C16orf60|CENP-N|ICEN32	centromere protein N	287.618	246.528
chr9-27028	chr9	35903955	35914851	+	158376	Hs.302677	NR_024283	ENSG00000235387	LINC00961	-	long intergenic non-protein coding RNA 961	287.05	235.734
chr10-30760	chr10	95190652	95208809	+	26509	Hs.602086	NM_013451	HPRD:06857	MYOF	FER1L3	myoferlin	286.482	262.22
chr8-28226	chr8	145006598	145028267	+	5339	Hs.434248	NM_000445	HPRD:03180	PLEC	EBS1|EBSO|HD1|LGMD2Q|PCN|PLEC1|PLEC1b|PLTN	plectin	286.269	270.909
chr6-38510	chr6	52399061	52421288	+	9697	Hs.520182	NM_012288	HPRD:16338	TRAM2	-	translocation associated membrane protein 2	284.708	257.168
chr1-60493	chr1	234734035	234750834	+	359948	Hs.350268	NM_182972	HPRD:17160	IRF2BP2	-	interferon regulatory factor 2 binding protein 2	284.033	279.061
chr4-28679	chr4	141009356	141026626	+	55534	Hs.586165	NM_018717	HPRD:10066	MAML3	CAGH3|ERDA3|GDN|MAM-2|MAM2|TNRC3	mastermind-like 3 (Drosophila)	283.465	247.102
chr12-32315	chr12	52573055	52589801	+	144501	Hs.140978	NM_182507	HPRD:14068	KRT80	KB20	keratin 80	282.543	224.137
chr17-15980	chr17	57830480	57850081	+	81671	Hs.444569	NM_030938	HPRD:15649	VMP1	EPG3|TANGO5|TMEM49	vacuole membrane protein 1	280.129	288.056
chr18-13913	chr18	20879334	20894409	+	85019	Hs.137562	NM_032933	HPRD:12692	TMEM241	C18orf45|hVVT	transmembrane protein 241	279.881	233.055
chr9-28206	chr9	116370211	116387677	+	5998	Hs.494875	NM_017790	HPRD:03720	RGS3	C2PA|RGP3	regulator of G-protein signaling 3	279.739	214.836
chr3-37538	chr3	50353850	50363670	+	8692	Hs.76873	NM_003773	HPRD:04649	HYAL2	LUCA2	hyaluronoglucosaminidase 2	279.348	230.911
chr2-53405	chr2	64486125	64498780	+	100507006	Hs.442789	NR_120420		LOC100507006	-	uncharacterized LOC100507006	279.242	243.848
chr19-18682	chr19	18125836	18136487	+	27106	Hs.515249	NM_015683	HPRD:12492	ARRDC2	CLONE24945	arrestin domain containing 2	279.029	230.797
chr15-16337	chr15	99988140	99997828	+	4205	Hs.268675	NM_005587	HPRD:02807	MEF2A	ADCAD1|RSRFC4|RSRFC9|mef2	myocyte enhancer factor 2A	278.106	234.127
chr22-12251	chr22	38566373	38578568	+	8398	Hs.170479	NM_003560	HPRD:04675	PLA2G6	CaI-PLA2|GVI|INAD1|IPLA2-VIA|NBIA2|NBIA2A|NBIA2B|PARK14|PLA2|PNPLA9|iPLA2|iPLA2beta	phospholipase A2, group VI (cytosolic, calcium-independent)	277.716	237.418
chr5-33598	chr5	172293699	172310197	+	57222	Hs.509163	NM_020462	HPRD:13836	ERGIC1	ERGIC-32|ERGIC32|NET24	endoplasmic reticulum-golgi intermediate compartment (ERGIC) 1	276.332	211.085
chr7-29546	chr7	93802513	93816106	+	10282	Hs.489132	NM_005868	HPRD:16107	BET1	HBET1	Bet1 golgi vesicular membrane trafficking protein	275.267	292.496
chr16-17842	chr16	24987787	25003796	+	55114	Hs.373793	NM_018054	HPRD:12207	ARHGAP17	MST066|MST110|MSTP038|MSTP066|MSTP110|NADRIN|PP367|PP4534|RICH-1|RICH1|WBP15	Rho GTPase activating protein 17	275.267	239.064
chr3-38042	chr3	170458160	170473789	+	200916	Hs.380933	NM_001099645	ENSG00000163584	RPL22L1	-	ribosomal protein L22-like 1	275.054	290.39
chr1-61814	chr1	156465460	156476264	+	4209	Hs.314327	NM_005920	HPRD:02810	MEF2D	-	myocyte enhancer factor 2D	274.451	230.069
chr9-23885	chr9	127018589	127035027	+	10783	Hs.197071	NM_014397	HPRD:05348	NEK6	SID6-1512	NIMA-related kinase 6	274.202	231.6
chr10-27706	chr10	8084327	8109554	+	2625	Hs.524134	NM_002051	HPRD:00572	GATA3	HDR|HDRS	GATA binding protein 3	272.641	247.561
chr8-28561	chr8	37936365	37951501	+	9070	Hs.521530	NM_004674	HPRD:05309	ASH2L	ASH2|ASH2L1|ASH2L2|Bre2	ash2 (absent, small, or homeotic)-like (Drosophila)	272.25	226.586
chr14-5770	chr14	54345607	54362564	+	100847076		NR_049843	miRBase:MI0019135	MIR5580	-	microRNA 5580	270.937	244.767
chr22-13048	chr22	39614951	39642276	+	5155	Hs.1976	NM_002608	HPRD:01815	PDGFB	IBGC5|PDGF-2|PDGF2|SIS|SSV|c-sis	platelet-derived growth factor beta polypeptide	270.44	241.169
chr12-30718	chr12	89738032	89750544	+	1848	Hs.298654	NM_001946	HPRD:04124	DUSP6	HH19|MKP3|PYST1	dual specificity phosphatase 6	270.334	245.647
chr3-40755	chr3	71094748	71117279	+	27086	Hs.59368	NM_032682	HPRD:18518	FOXP1	12CC4|QRF1|hFKH1B	forkhead box P1	269.695	254.91
chr15-11267	chr15	39718862	39731772	+	7057	Hs.164226	NM_003246		THBS1	THBS|THBS-1|TSP|TSP-1|TSP1	thrombospondin 1	268.027	261.378
chr15-17712	chr15	63180898	63193796	+	406965		NR_029709		MIR190A	MIR190|MIRN190|hsa-mir-190a|miR-190	microRNA 190a	267.423	239.294
chr9-20053	chr9	80320377	80337439	+	9630	Hs.657795	NM_004297	HPRD:05095	GNA14	-	guanine nucleotide binding protein (G protein), alpha 14	267.033	257.551
chr14-20195	chr14	101523983	101545433	+	100507257	Hs.301755	NR_047664	ENSG00000223403	MEG9	LINC00584	maternally expressed 9 (non-protein coding)	265.613	215.87
chr15-17175	chr15	40615998	40637657	+	388115	Hs.32433	NM_207380	HPRD:16964	C15orf52	-	chromosome 15 open reading frame 52	265.4	211.43
chr1-31539	chr1	32038189	32058192	+	64129	Hs.199368	NM_022164	HPRD:07122	TINAGL1	ARG1|LCN7|LIECG3|TINAGRP	tubulointerstitial nephritis antigen-like 1	265.152	214.492
chr5-28198	chr5	131592524	131605236	+	8572	Hs.424312	NM_003687	HPRD:04571	PDLIM4	RIL	PDZ and LIM domain 4	263.59	228.653
chr16-20365	chr16	88266476	88280334	+	101928880	Hs.634835	NR_110944	ENSG00000260420	LOC101928880	LA16c-444G7.2	uncharacterized LOC101928880	263.484	230.146
chr15-17123	chr15	31312246	31328913	+	406993		NR_029624		MIR211	MIRN211|mir-211	microRNA 211	263.342	250.623
chr7-27976	chr7	116506523	116522314	+	830	Hs.446123	NM_006136		CAPZA2	CAPPA2|CAPZ	capping protein (actin filament) muscle Z-line, alpha 2	262.064	288.438
chr2-9941	chr2	20643236	20656484	+	388	Hs.502876	NM_004040	HPRD:01321	RHOB	ARH6|ARHB|MST081|MSTP081|RHOH6	ras homolog family member B	262.029	212.731
chr13-15778	chr13	40461195	40476694	+	100422940		NR_036190	miRBase:MI0015835	MIR4305	-	microRNA 4305	261.426	289.548
chr6-39629	chr6	38751261	38768616	+	1769	Hs.520106	NM_001371	HPRD:04515	DNAH8	ATPase|hdhc9	dynein, axonemal, heavy chain 8	261.177	262.22
chr8-26580	chr8	13121542	13136980	+	10395	Hs.134296	NM_006094	HPRD:05035	DLC1	ARHGAP7|HP|STARD12|p122-RhoGAP	DLC1 Rho GTPase activating protein	260.787	257.666
chr2-47628	chr2	169847523	169862455	+	8647	Hs.658439	NM_003742	HPRD:04436	ABCB11	ABC16|BRIC2|BSEP|PFIC-2|PFIC2|PGY4|SPGP	ATP-binding cassette, sub-family B (MDR/TAP), member 11	260.751	287.558
chr17-18124	chr17	79527479	79538467	+	80233	Hs.313905	NM_025161	HPRD:07982	C17orf70	FAAP100	chromosome 17 open reading frame 70	260.574	213.688
chr5-33685	chr5	14033069	14041331	+	1767	Hs.212360	NM_001369	HPRD:04514	DNAH5	CILD3|DNAHC5|HL1|KTGNR|PCD	dynein, axonemal, heavy chain 5	260.467	207.794
chr10-30347	chr10	33532892	33546053	+	8829	Hs.131704	NM_003873	HPRD:03642	NRP1	BDCA4|CD304|NP1|NRP|VEGF165R	neuropilin 1	260.148	239.141
chr12-36909	chr12	96810051	96825430	+	5128	Hs.506415	NM_002595	HPRD:09141	CDK17	PCTAIRE2|PCTK2	cyclin-dependent kinase 17	259.438	226.586
chr10-28391	chr10	3926411	3940178	+	102464829		NR_106726		MIR6078	hsa-mir-6078	microRNA 6078	259.367	226.893
chr5-31989	chr5	75978350	75994145	+	100302746		NR_028375		NCRUPAR	NCRNA00193|ncR-uPAR	non-protein coding RNA, upstream of F2R/PAR1	258.054	236.806
chr14-14853	chr14	75439246	75457073	+	8892	Hs.409137	NM_014239	HPRD:05923	EIF2B2	EIF-2Bbeta|EIF2B	eukaryotic translation initiation factor 2B, subunit 2 beta, 39kDa	257.06	227.888
chr1-61810	chr1	156083339	156100879	+	4000	Hs.594444	NM_005572	HPRD:01035	LMNA	CDCD1|CDDC|CMD1A|CMT2B1|EMD2|FPL|FPLD|FPLD2|HGPS|IDC|LDP1|LFP|LGMD1B|LMN1|LMNC|LMNL1|PRO1	lamin A/C	256.918	211.2
chr6-38506	chr6	52367269	52391784	+	9697	Hs.520182	NM_012288	HPRD:16338	TRAM2	-	translocation associated membrane protein 2	256.705	229.495
chr7-21685	chr7	1569806	1579461	+	7975	Hs.520612	NM_002360	HPRD:02561	MAFK	NFE2U|P18	v-maf avian musculoaponeurotic fibrosarcoma oncogene homolog K	255.747	231.868
chr5-32942	chr5	72919454	72941397	+	64283	Hs.482521	NM_001080479	ENSG00000214944	ARHGEF28	RGNEF|RIP2|p190RHOGEF	Rho guanine nucleotide exchange factor (GEF) 28	255.073	286.601
chr8-24493	chr8	26113695	26126755	+	5520	Hs.146339	NM_002717	HPRD:09223	PPP2R2A	B55A|B55ALPHA|PR52A|PR55A	protein phosphatase 2, regulatory subunit B, alpha	254.966	223.831
chr11-31123	chr11	76337654	76351058	+	2615	Hs.151641	NM_005512	HPRD:00667	LRRC32	D11S833E|GARP	leucine rich repeat containing 32	254.54	240.404
chr4-27596	chr4	125347298	125360589	+	101927087	Hs.518966	NR_110838	ENSG00000261083	LOC101927087	-	uncharacterized LOC101927087	254.469	268.918
chr17-28943	chr17	38496862	38507125	+	101929693	Hs.655717	NR_110861	ENSG00000265666	RARA-AS1	-	RARA antisense RNA 1	254.15	216.405
chr9-30101	chr9	114789579	114815339	+	100616114		NR_039814		MIR4668	-	microRNA 4668	253.227	257.972
chr3-44432	chr3	58023853	58054691	+	2317	Hs.476448	NM_001457	HPRD:04543	FLNB	ABP-278|ABP-280|AOI|FH1|FLN-B|FLN1L|LRS1|SCT|TABP|TAP	filamin B, beta	253.121	209.363
chr11-32434	chr11	118478132	118494864	+	23187	Hs.504062	NM_015157	HPRD:15128	PHLDB1	LL5A	pleckstrin homology-like domain, family B, member 1	252.872	215.908
chr2-54652	chr2	235885576	235899510	+	23677	Hs.516777	NM_014521	HPRD:09285	SH3BP4	BOG25|TTP	SH3-domain binding protein 4	251.133	210.97
chr17-18340	chr17	47904944	47917832	+	729220	Hs.434138	NM_001242791		FLJ45513	-	uncharacterized LOC729220	250.778	222.338
chr13-12972	chr13	40448023	40457852	+	100422940		NR_036190	miRBase:MI0015835	MIR4305	-	microRNA 4305	250.743	217.171
chr1-63695	chr1	101699866	101710074	+	1901	Hs.154210	NM_001400	HPRD:03578	S1PR1	CD363|CHEDG1|D1S3362|ECGF1|EDG-1|EDG1|S1P1	sphingosine-1-phosphate receptor 1	250.636	223.486
chr19-15920	chr19	6055902	6069452	+	5990	Hs.465709	NM_000635	HPRD:00824	RFX2	-	regulatory factor X, 2 (influences HLA class II expression)	250.246	223.41
chr7-18683	chr7	47979297	47992002	+	168507	Hs.195979	NM_138295	HPRD:10154	PKD1L1	PRO19563	polycystic kidney disease 1 like 1	249.643	174.15
chr11-27178	chr11	65183500	65198265	+	283131	Hs.523789	NR_002802		NEAT1	LINC00084|NCRNA00084|TncRNA|VINC	nuclear paraspeckle assembly transcript 1 (non-protein coding)	249.501	201.746
chr6-29837	chr6	132267248	132278555	+	1490	Hs.410037	NM_001901	HPRD:00412	CTGF	CCN2|HCS24|IGFBP8|NOV2	connective tissue growth factor	248.968	230.682
chr15-17247	chr15	57840730	57849287	+	145781	Hs.437256	NM_001018090		GCOM1	GRINL1A|Gcom2|MYZAP|MYZAP-POLR2M|gcom	GRINL1A complex locus 1	248.684	220.041
chr6-26990	chr6	148760498	148787963	+	23328	Hs.193133	NM_015278	HPRD:06408	SASH1	SH3D6A|dJ323M4|dJ323M4.1	SAM and SH3 domain containing 1	248.116	239.294
chr18-12623	chr18	20803584	20821119	+	91768	Hs.11108	NM_138375	HPRD:16461	CABLES1	CABL1|CABLES|HsT2563|IK3-1	Cdk5 and Abl enzyme substrate 1	247.371	214.53
chr10-16540	chr10	35733991	35744923	+	219771	Hs.14745	NM_145012	HPRD:10700	CCNY	C10orf9|CBCP1|CCNX|CFP1	cyclin Y	247.123	203.124
chr6-31224	chr6	121834909	121846734	+	2697	Hs.74471	NM_000165	HPRD:00414	GJA1	AVSD3|CMDR|CX43|GJAL|HLHS1|HSS|ODDD	gap junction protein, alpha 1, 43kDa	246.271	246.834
chr5-27824	chr5	34648217	34662515	+	26064	Hs.431400	NM_015577	HPRD:09416	RAI14	NORPEG|RAI13	retinoic acid induced 14	245.206	238.834
chr17-19368	chr17	46641131	46661246	+	3213	Hs.654560	NM_002146		HOXB3	HOX2|HOX2G|Hox-2.7	homeobox B3	244.496	200.521
chr1-64631	chr1	234852134	234865579	+	100506810	Hs.586634	NR_038856	ENSG00000227630	LINC01132	-	long intergenic non-protein coding RNA 1132	244.212	194.665
chr6-36323	chr6	78155711	78176874	+	3351	Hs.123016	NM_000863		HTR1B	5-HT1B|5-HT1DB|HTR1D2|HTR1DB|S12	5-hydroxytryptamine (serotonin) receptor 1B, G protein-coupled	244.035	267.77
chr19-14315	chr19	8418850	8436674	+	51129	Hs.9613	NM_016109	HPRD:16173	ANGPTL4	ANGPTL2|ARP4|FIAF|HARP|HFARP|NL2|PGAR|TGQTL|UNQ171|pp1158	angiopoietin-like 4	243.503	187.049
chr17-24748	chr17	1962997	1980236	+	3090	Hs.72956	NM_006497	HPRD:04826	HIC1	ZBTB29|ZNF901|hic-1	hypermethylated in cancer 1	243.361	225.936
chr2-27073	chr2	43394619	43407665	+	678	Hs.503093	NM_006887	HPRD:18319	ZFP36L2	BRF2|ERF-2|ERF2|RNF162C|TIS11D	ZFP36 ring finger protein-like 2	243.29	211.391
chr11-27431	chr11	118779516	118797139	+	283149	Hs.414740	NM_182557		BCL9L	BCL9-2|DLNB11	B-cell CLL/lymphoma 9-like	243.254	211.812
chr11-20831	chr11	114160342	114170656	+	4837	Hs.503911	NM_006169	HPRD:02478	NNMT	-	nicotinamide N-methyltransferase	243.077	230.797
chr17-25199	chr17	62713724	62739957	+	102464831		NR_106728		MIR6080	hsa-mir-6080	microRNA 6080	242.793	197.574
chr8-28581	chr8	38852645	38864990	+	8754	Hs.591852	NM_003816	HPRD:04091	ADAM9	CORD9|MCMP|MDC9|Mltng	ADAM metallopeptidase domain 9	241.764	233.438
chr7-31907	chr7	154996115	155002700	+	3638	Hs.520819	NM_005542	HPRD:03633	INSIG1	CL-6|CL6	insulin induced gene 1	241.409	176.485
chr1-59907	chr1	154938711	154949594	+	6464	Hs.433795	NM_003029	HPRD:02780	SHC1	SHC|SHCA	SHC (Src homology 2 domain containing) transforming protein 1	240.77	190.914
chr8-27325	chr8	142027983	142039180	+	5747	Hs.395482	NM_005607	HPRD:02859	PTK2	FADK|FAK|FAK1|FRNK|PPP1R71|p125FAK|pp125FAK	protein tyrosine kinase 2	240.415	183.451
chr11-33563	chr11	124622765	124634414	+	101929340	Hs.173840	NR_120577		LOC101929340	-	uncharacterized LOC101929340	240.344	189.766
chr1-37346	chr1	154455767	154475484	+	126669	Hs.591481	NM_001010846	HPRD:17293	SHE	-	Src homology 2 domain containing E	240.131	225.668
chr10-29192	chr10	129779974	129793329	+	5791	Hs.127022	NM_006504	HPRD:02956	PTPRE	HPTPE|PTPE|R-PTP-EPSILON	protein tyrosine phosphatase, receptor type, E	239.883	212.578
chr2-47088	chr2	56132953	56152566	+	2202	Hs.76224	NM_004105	HPRD:03331	EFEMP1	DHRD|DRAD|FBLN3|FBNL|FIBL-3|MLVT|MTLV|S1-5	EGF containing fibulin-like extracellular matrix protein 1	239.741	213.65
chr4-4500	chr4	70628605	70654630	+	27284	Hs.129742	NM_014465		SULT1B1	ST1B1|ST1B2|SULT1B2	sulfotransferase family, cytosolic, 1B, member 1	238.924	312.551
chr12-37004	chr12	109214131	109235122	+	54434	Hs.199763	NM_018984	HPRD:09486	SSH1	SSH1L	slingshot protein phosphatase 1	238.711	190.608
chr2-41210	chr2	56233524	56246636	+	100126319		NR_030623	miRBase:MI0005569	MIR216B	MIRN216B	microRNA 216b	237.292	242.164
chr5-19487	chr5	138837109	138844257	+	641700	Hs.483538	NM_001077693		ECSCR	ARIA|ECSM2	endothelial cell surface expressed chemotaxis and apoptosis regulator	237.15	178.399
chr3-42401	chr3	159568282	159585689	+	29970	Hs.134665	NM_014575	HPRD:15302	SCHIP1	SCHIP-1	schwannomin interacting protein 1	235.695	224.481
chr17-12243	chr17	66373013	66384075	+	5573	Hs.280342	NM_002734	HPRD:01786	PRKAR1A	ACRDYS1|ADOHR|CAR|CNC|CNC1|PKR1|PPNAD1|PRKAR1|TSE1	protein kinase, cAMP-dependent, regulatory, type I, alpha	235.127	214.032
chr1-44412	chr1	159742196	159758007	+	54935	Hs.425801	NM_017823	HPRD:07908	DUSP23	DUSP25|LDP-3|MOSP|VHZ	dual specificity phosphatase 23	234.736	180.504
chr22-12710	chr22	50549166	50560209	+	54456	Hs.62880	NM_018995	HPRD:16158	MOV10L1	CHAMP|DJ402G11.8	Mov10 RISC complex RNA helicase like 1	234.417	183.566
chr4-28308	chr4	77921544	77936767	+	55752	Hs.128199	NM_018243	HPRD:08555	2018-09-11	-	septin 11	234.275	223.792
chr2-36838	chr2	110856121	110867451	+	7851	Hs.185055	NM_005434	HPRD:15997	MALL	BENE	mal, T-cell differentiation protein-like	234.133	195.201
chr5-33304	chr5	133883073	133893046	+	23338	Hs.732155	NM_015288	HPRD:15124	JADE2	JADE-2|PHF15	jade family PHD finger 2	234.098	191.45
chr8-22045	chr8	13218608	13232022	+	10395	Hs.134296	NM_006094	HPRD:05035	DLC1	ARHGAP7|HP|STARD12|p122-RhoGAP	DLC1 Rho GTPase activating protein	234.133	214.453
chr9-19381	chr9	132242610	132254947	+	100506190	Hs.529860	NR_038955		LINC00963	-	long intergenic non-protein coding RNA 963	234.062	206.377
chr11-31646	chr11	12104864	12117377	+	9645	Hs.501928	NM_014632	HPRD:10085	MICAL2	MICAL-2|MICAL2PV1|MICAL2PV2	microtubule associated monooxygenase, calponin and LIM domain containing 2	233.814	183.183
chr5-35160	chr5	71745423	71753717	+	167465	Hs.370303	NM_152625	HPRD:18329	ZNF366	DCSCRIPT	zinc finger protein 366	233.636	182.264
chr1-38336	chr1	8172802	8184934	+	54206	Hs.605445	NM_018948	HPRD:09218	ERRFI1	GENE-33|MIG-6|MIG6|RALT	ERBB receptor feedback inhibitor 1	233.317	217.286
chr11-33080	chr11	65252549	65262700	+	378938	Hs.621695	NR_002819	ENSG00000251562	MALAT1	HCN|LINC00047|MALAT-1|NCRNA00047|NEAT2|PRO2853|mascRNA	metastasis associated lung adenocarcinoma transcript 1 (non-protein coding)	232.713	184.178
chr22-12571	chr22	36855554	36867202	+	25828	Hs.211929	NM_012473	HPRD:07161	TXN2	MT-TRX|MTRX|TRX2	thioredoxin 2	232.607	182.379
chr6-34621	chr6	132379902	132396177	+	100507254	Hs.103070	NR_038981		LINC01013	-	long intergenic non-protein coding RNA 1013	232.146	261.072
chr12-20347	chr12	52135965	52151846	+	401720	Hs.648218	NM_001013690		FIGNL2	-	fidgetin-like 2	232.075	254.297
chr12-35945	chr12	124860864	124879305	+	102466204		NR_106940		MIR6880	hsa-mir-6880	microRNA 6880	231.933	198.952
chr3-28888	chr3	149248493	149278721	+	7104	Hs.133527	NM_004617		TM4SF4	ILTMP|il-TMP	transmembrane 4 L six family member 4	230.974	226.663
chr4-27991	chr4	8189707	8208670	+	54436	Hs.479116	NM_018986	HPRD:11556	SH3TC1	-	SH3 domain and tetratricopeptide repeats 1	230.655	188.427
chr5-35871	chr5	172278570	172290768	+	57222	Hs.509163	NM_020462	HPRD:13836	ERGIC1	ERGIC-32|ERGIC32|NET24	endoplasmic reticulum-golgi intermediate compartment (ERGIC) 1	230.265	195.507
chr6-28403	chr6	52426705	52443134	+	9697	Hs.520182	NM_012288	HPRD:16338	TRAM2	-	translocation associated membrane protein 2	229.697	208.444
chr14-21036	chr14	51859184	51866633	+	283553	Hs.325752	NR_038358	ENSG00000258479	LINC00640	-	long intergenic non-protein coding RNA 640	229.697	197.612
chr1-64037	chr1	172861450	172890302	+	8995	Hs.248197	NM_005092		TNFSF18	AITRL|GITRL|TL6|hGITRL	tumor necrosis factor (ligand) superfamily, member 18	229.661	241.82
chr2-43216	chr2	46292021	46306257	+	2034	Hs.468410	NM_001430	HPRD:06787	EPAS1	ECYT4|HIF2A|HLF|MOP2|PASD2|bHLHe73	endothelial PAS domain protein 1	229.235	201.823
chr3-44265	chr3	39186299	39196093	+	64651	Hs.370950	NM_033027	HPRD:07347	CSRNP1	AXUD1|CSRNP-1|FAM130B|TAIP-3|URAX1	cysteine-serine-rich nuclear protein 1	229.164	189.46
chr12-29387	chr12	111839567	111853454	+	10019	Hs.506784	NM_005475	HPRD:05480	SH2B3	IDDM20|LNK	SH2B adaptor protein 3	228.526	185.671
chr10-28303	chr10	124064539	124072867	+	118663	Hs.422466	NM_144587	HPRD:12594	BTBD16	C10orf87	BTB (POZ) domain containing 16	227.922	192.331
chr22-11797	chr22	27810737	27818924	+	4330	Hs.268515	NM_002430	HPRD:08862	MN1	MGCR|MGCR1|MGCR1-PEN|dJ353E16.2	meningioma (disrupted in balanced translocation) 1	227.532	182.379
chr21-7506	chr21	37799690	37812259	+	23562	Hs.660278	NM_012130	HPRD:05727	CLDN14	DFNB29	claudin 14	226.857	187.738
chr18-12793	chr18	55442825	55462632	+	5205	Hs.216623	NM_005603	HPRD:03867	ATP8B1	ATPIC|BRIC|FIC1|ICP1|PFIC|PFIC1	ATPase, aminophospholipid transporter, class I, type 8B, member 1	226.29	201.823
chr15-18772	chr15	95837834	95849675	+	400456	Hs.536404	NR_034095	ENSG00000248441	LINC01197	-	long intergenic non-protein coding RNA 1197	225.793	229.38
chr17-25630	chr17	38465292	38484786	+	5914	Hs.654583	NM_000964		RARA	NR1B1|RAR	retinoic acid receptor, alpha	225.757	180.274
chr9-26643	chr9	124039650	124052729	+	57000	Hs.522373	NM_020250	ENSG00000235865	GSN-AS1	C9orf31|MOST2	GSN antisense RNA 1	225.402	193.938
chr3-40159	chr3	171577119	171586215	+	389177	Hs.642307	NM_001164436	ENSG00000186329	TMEM212	-	transmembrane protein 212	223.415	195.737
chr5-31032	chr5	71891275	71902567	+	102503427	Hs.429280	NR_105008		LOC102503427	-	uncharacterized LOC102503427	223.45	195.125
chr2-53727	chr2	110650750	110660541	+	96626	Hs.535619	NM_033514	HPRD:17277	LIMS3	PINCH-3	LIM and senescent cell antigen-like domains 3	223.095	192.79
chr9-28582	chr9	14308914	14324335	+	4781	Hs.644095	NM_005596	HPRD:09008	NFIB	CTF|HMGIC/NFIB|NF-I/B|NF1-B|NFI-B|NFI-RED|NFIB2|NFIB3	nuclear factor I/B	222.705	213.152
chr11-31343	chr11	114028255	114040130	+	7704	Hs.591945	NM_006006	HPRD:11762	ZBTB16	PLZF|ZNF145	zinc finger and BTB domain containing 16	222.67	198.569
chr4-25517	chr4	7803153	7813169	+	84740	Hs.663029	NM_032654	ENSG00000272620	AFAP1-AS1	AFAP1-AS|AFAP1AS	AFAP1 antisense RNA 1	222.315	197.957
chr10-29763	chr10	88712824	88720375	+	79812	Hs.524479	NM_024756	HPRD:10601	MMRN2	EMILIN-3|EMILIN3|ENDOGLYX-1	multimerin 2	222.173	191.68
chr18-11272	chr18	33279960	33296819	+	2589	Hs.514806	NM_020474	HPRD:03781	GALNT1	GALNAC-T1	polypeptide N-acetylgalactosaminyltransferase 1	222.208	254.871
chr1-54615	chr1	94781956	94796488	+	9411	Hs.483238	NM_004815		ARHGAP29	PARG1	Rho GTPase activating protein 29	222.386	197.191
chr3-35658	chr3	15671129	15681530	+	686	Hs.517830	NM_000060	HPRD:08359	BTD	-	biotinidase	221.782	208.559
chr22-12881	chr22	27500769	27514423	+	101929539	Hs.517505	NR_110540	ENSG00000223704	LINC01422	-	long intergenic non-protein coding RNA 1422	221.569	176.6
chr1-63919	chr1	155934567	155954182	+	9181	Hs.743352	NM_004723	HPRD:10458	ARHGEF2	GEF|GEF-H1|GEFH1|LFP40|P40	Rho/Rac guanine nucleotide exchange factor (GEF) 2	221.072	168.677
chr16-19518	chr16	56637491	56649463	+	4502	Hs.534330	NM_005953		MT2A	MT2	metallothionein 2A	220.859	170.629
chr12-22158	chr12	53439790	53449018	+	23371	Hs.6147	NM_015319	HPRD:16256	TENC1	C1-TEN|C1TEN|TNS2	tensin like C1 domain containing phosphatase (tensin 2)	220.647	181.805
chr10-29069	chr10	106078838	106094178	+	85450	Hs.523252	NM_033397		ITPRIP	DANGER|KIAA1754|bA127L20|bA127L20.2	inositol 1,4,5-trisphosphate receptor interacting protein	220.185	177.824
chr17-25661	chr17	40557669	40576150	+	284119	Hs.437191	NM_012232	HPRD:04433	PTRF	CAVIN|CAVIN1|CGL4|cavin-1	polymerase I and transcript release factor	219.901	189.536
chr4-27110	chr4	7838933	7851571	+	84740	Hs.663029	NM_032654	ENSG00000272620	AFAP1-AS1	AFAP1-AS|AFAP1AS	AFAP1 antisense RNA 1	219.582	188.427
chr3-24410	chr3	149086291	149097761	+	100874091	Hs.549633	NR_046650		TM4SF1-AS1	-	TM4SF1 antisense RNA 1	219.617	217.247
chr7-31205	chr7	43684505	43692589	+	9263	Hs.709489	NM_004760	HPRD:05288	STK17A	DRAK1	serine/threonine kinase 17a	219.404	187.852
chr16-16555	chr16	55528398	55540273	+	54947	Hs.460857	NM_017839	HPRD:07913	LPCAT2	AYTL1|LysoPAFAT	lysophosphatidylcholine acyltransferase 2	218.446	178.858
chr2-47341	chr2	109266832	109276670	+	3987	Hs.597715	NM_004987	HPRD:03978	LIMS1	PINCH|PINCH-1|PINCH1	LIM and senescent cell antigen-like domains 1	218.198	196.962
chrX-15173	chrX	13102085	13123993	+	171484	Hs.667546	NM_174901	HPRD:06507	FAM9C	TEX39C	family with sequence similarity 9, member C	218.162	249.13
chr10-25235	chr10	82166686	82178448	+	84293	Hs.500333	NM_032333	HPRD:12580	FAM213A	C10orf58|PAMM	family with sequence similarity 213, member A	217.204	179.776
chr22-12319	chr22	44416118	44429684	+	29780	Hs.475074	NM_013327	HPRD:16284	PARVB	CGI-56	parvin, beta	217.168	174.303
chr6-28905	chr6	30646742	30659231	+	170954	Hs.101150	NM_133471	ENSG00000146112	PPP1R18	HKMT1098|KIAA1949	protein phosphatase 1, regulatory subunit 18	217.062	172.81
chr8-22066	chr8	22452376	22459911	+	541565	Hs.743508	NM_173686	HPRD:18675	C8orf58	-	chromosome 8 open reading frame 58	216.849	186.168
chr9-29540	chr9	14233866	14249132	+	4781	Hs.644095	NM_005596	HPRD:09008	NFIB	CTF|HMGIC/NFIB|NF-I/B|NF1-B|NFI-B|NFI-RED|NFIB2|NFIB3	nuclear factor I/B	216.565	226.28
chr2-50592	chr2	159940605	159959024	+	102465535		NR_106948		MIR6888	hsa-mir-6888	microRNA 6888	216.459	198.187
chr3-42190	chr3	128198541	128212102	+	2624	Hs.367725	NM_032638	HPRD:00673	GATA2	DCML|IMD21|MONOMAC|NFE1B	GATA binding protein 2	216.423	188.12
chr14-15453	chr14	69430812	69449505	+	87	Hs.509765	NM_001102	HPRD:00020	ACTN1	BDPLT15	actinin, alpha 1	216.388	181.193
chr2-51010	chr2	219146342	219163748	+	64114	Hs.591605	NM_022152	HPRD:17884	TMBIM1	LFG3|MST100|MSTP100|RECS1	transmembrane BAX inhibitor motif containing 1	216.104	182.417
chr12-28971	chr12	32587114	32611832	+	121512	Hs.117835	NM_139241	HPRD:16891	FGD4	CMT4H|FRABP|ZFYVE6	FYVE, RhoGEF and PH domain containing 4	215.749	222.261
chr9-25301	chr9	690375	699606	+	23189	Hs.306764	NM_015158	HPRD:09651	KANK1	ANKRD15|CPSQ2|KANK	KN motif and ankyrin repeat domains 1	215.713	190.953
chr6-25444	chr6	142619083	142635687	+	57211	Hs.743302	NM_020455	HPRD:17059	GPR126	APG1|DREG|PS1TP2|VIGR	G protein-coupled receptor 126	215.749	249.628
chr10-28189	chr10	101762468	101771036	+	23268	Hs.500771	NM_015221	HPRD:10918	DNMBP	ARHGEF36|TUBA	dynamin binding protein	215.5	199.45
chr14-14865	chr14	77412890	77429274	+	64207	Hs.179260	NM_024496	HPRD:10713	IRF2BPL	C14orf4|EAP1	interferon regulatory factor 2 binding protein-like	215.358	183.413
chr11-31200	chr11	86225278	86237868	+	60494	Hs.144913	NM_021827	HPRD:08032	CCDC81	-	coiled-coil domain containing 81	215.145	218.319
chr1-54599	chr1	94555490	94563331	+	24	Hs.416707	NM_000350	HPRD:03408	ABCA4	ABC10|ABCR|ARMD2|CORD3|FFM|RMP|RP19|STGD|STGD1	ATP-binding cassette, sub-family A (ABC1), member 4	214.862	189.575
chr20-16832	chr20	30297709	30312044	+	598	Hs.516966	NM_001191	HPRD:02497	BCL2L1	BCL-XL/S|BCL2L|BCLX|BCLXL|BCLXS|Bcl-X|PPP1R52|bcl-xL|bcl-xS	BCL2-like 1	214.791	165.347
chr2-42997	chr2	9364148	9379409	+	8853	Hs.555902	NM_003887	HPRD:04820	ASAP2	AMAP2|CENTB3|DDEF2|PAG3|PAP|Pap-alpha|SHAG1	ArfGAP with SH3 domain, ankyrin repeat and PH domain 2	214.684	176.561
chr5-18195	chr5	149969028	149986491	+	11346	Hs.435228	NM_007286	HPRD:12179	SYNPO	-	synaptopodin	214.4	149.463
chr7-11273	chr7	22599877	22606969	+	100506178	Hs.668122	NR_038393	ENSG00000232759	LOC100506178	-	uncharacterized LOC100506178	213.761	167.414
chr2-40652	chr2	191833956	191851218	+	6772	Hs.642990	NM_007315	HPRD:02777	STAT1	CANDF7|ISGF-3|STAT91	signal transducer and activator of transcription 1, 91kDa	213.726	203.622
chr3-42938	chr3	43427303	43437766	+	100873954	Hs.600984	NR_046757		SNRK-AS1	-	SNRK antisense RNA 1	213.761	199.909
chr11-30301	chr11	86182968	86198739	+	60494	Hs.144913	NM_021827	HPRD:08032	CCDC81	-	coiled-coil domain containing 81	213.69	189.804
chr5-33305	chr5	133894305	133907058	+	23338	Hs.732155	NM_015288	HPRD:15124	JADE2	JADE-2|PHF15	jade family PHD finger 2	213.3	188.962
chr6-39023	chr6	151176166	151189928	+	25902	Hs.591343	NM_015440	HPRD:09967	MTHFD1L	FTHFSDC1|MTC1THFS|dJ292B18.2	methylenetetrahydrofolate dehydrogenase (NADP+ dependent) 1-like	212.803	177.748
chr12-34824	chr12	125395080	125406981	+	100847004		NR_049820	miRBase:MI0018167	MIR5188	-	microRNA 5188	211.561	199.258
chr5-29331	chr5	56781775	56800741	+	345651	Hs.482167	NM_001017992	HPRD:18598	ACTBL2	ACT	actin, beta-like 2	210.78	198.722
chrX-6266	chrX	12988334	13008466	+	7114	Hs.437277	NM_021109	HPRD:02153	TMSB4X	FX|PTMB4|TB4X|TMSB4	thymosin beta 4, X-linked	209.289	190.493
chr13-17368	chr13	111053286	111066546	+	102465872		NR_107040		MIR8073	hsa-mir-8073	microRNA 8073	208.225	161.366
chr3-42705	chr3	7345488	7354311	+	100873937	Hs.570608	NR_046606		GRM7-AS1	-	GRM7 antisense RNA 1	208.154	221.572
chr3-45451	chr3	194913914	194933350	+	101410543	Hs.658170	NR_102710	ENSG00000230266	XXYLT1-AS2	-	XXYLT1 antisense RNA 2	207.515	193.173
chr3-44955	chr3	141119363	141136271	+	5922	Hs.98445	NM_006506	ENSG00000155903	RASA2	GAP1M	RAS p21 protein activator 2	207.55	178.552
chr12-33653	chr12	109895025	109903680	+	83892	Hs.524731	NM_031954	HPRD:13762	KCTD10	BTBD28|ULRO61|hBACURD3	potassium channel tetramerization domain containing 10	207.266	164.199
chr7-30243	chr7	41605490	41623254	+	285954	Hs.656869	NR_027118	ENSG00000224116	INHBA-AS1	-	INHBA antisense RNA 1	206.841	191.795
chr8-9834	chr8	40010274	40025237	+	56892	Hs.591849	NM_020130	HPRD:09650	C8orf4	TC-1|TC1	chromosome 8 open reading frame 4	206.912	181.001
chr11-24745	chr11	65655044	65668262	+	11007	Hs.66713	NM_006848	HPRD:16101	CCDC85B	DIPA	coiled-coil domain containing 85B	206.805	171.279
chr3-39614	chr3	58062622	58076203	+	2317	Hs.476448	NM_001457	HPRD:04543	FLNB	ABP-278|ABP-280|AOI|FH1|FLN-B|FLN1L|LRS1|SCT|TABP|TAP	filamin B, beta	206.663	191.565
chr6-40345	chr6	151355518	151369939	+	25902	Hs.591343	NM_015440	HPRD:09967	MTHFD1L	FTHFSDC1|MTC1THFS|dJ292B18.2	methylenetetrahydrofolate dehydrogenase (NADP+ dependent) 1-like	206.628	187.738
chr7-23956	chr7	111822629	111847644	+	9732	Hs.654652	NM_014705	HPRD:07407	DOCK4	-	dedicator of cytokinesis 4	206.628	184.944
chr10-31651	chr10	74030071	74040217	+	54541	Hs.744875	NM_019058	HPRD:09662	DDIT4	Dig2|REDD-1|REDD1	DNA-damage-inducible transcript 4	206.557	163.471
chr7-27033	chr7	93563897	93580698	+	2791	Hs.83381	NM_004126		GNG11	GNGT11	guanine nucleotide binding protein (G protein), gamma 11	206.486	227.39
chr3-42471	chr3	171512678	171529977	+	5337	Hs.382865	NM_002662	HPRD:03855	PLD1	-	phospholipase D1, phosphatidylcholine-specific	206.45	180.427
chr20-16512	chr20	48753551	48771031	+	387521	Hs.744839	NM_199129	HPRD:17257	TMEM189	KUA	transmembrane protein 189	205.882	164.696
chr22-9448	chr22	41680698	41688958	+	5905	Hs.183800	NM_002883	HPRD:03839	RANGAP1	Fug1|RANGAP|SD	Ran GTPase activating protein 1	205.811	156.773
chr1-62942	chr1	27750516	27765758	+	2827	Hs.66542	NM_005281	HPRD:02587	GPR3	ACCA	G protein-coupled receptor 3	204.285	185.211
chr4-26963	chr4	159077550	159095378	+	51313	Hs.567498	NM_016613	HPRD:13194	FAM198B	AD036|C4orf18	family with sequence similarity 198, member B	204.108	188.235
chr1-40803	chr1	59354403	59372032	+	100131060	Hs.680604	NR_034014	ENSG00000234807	LINC01135	-	long intergenic non-protein coding RNA 1135	203.717	173.423
chr3-40565	chr3	41010251	41020730	+	1499	Hs.476018	NM_001904	HPRD:00286	CTNNB1	CTNNB|MRD19|armadillo	catenin (cadherin-associated protein), beta 1, 88kDa	203.682	186.436
chr2-44818	chr2	134569431	134582437	+	344148	Hs.537329	NM_207363	HPRD:16936	NCKAP5	ERIH1|ERIH2|NAP5	NCK-associated protein 5	203.398	192.445
chr7-31983	chr7	5457630	5470379	+	84629	Hs.520638	NM_001013722	ENSG00000182095	TNRC18	CAGL79|TNRC18A	trinucleotide repeat containing 18	203.504	184.408
chr10-27654	chr10	3816976	3830353	+	1316	Hs.4055	NM_001300	HPRD:03632	KLF6	BCD1|CBA1|COPEB|CPBP|GBF|PAC1|ST12|ZF9	Kruppel-like factor 6	203.54	170.667
chr2-48837	chr2	112243875	112255973	+	541471	Hs.560805	NR_015395	ENSG00000172965	MIR4435-1HG	AGD2|LINC00978	MIR4435-1 host gene (non-protein coding)	202.333	164.811
chr11-13151	chr11	19384876	19397024	+	89797	Hs.64341	NM_145117	HPRD:07385	NAV2	HELAD1|POMFIL2|RAINB1|STEERIN2|UNC53H2	neuron navigator 2	202.191	174.265
chr5-29128	chr5	172191413	172205757	+	1843	Hs.171695	NM_004417	HPRD:02835	DUSP1	CL100|HVH1|MKP-1|MKP1|PTPN10	dual specificity phosphatase 1	202.156	187.852
chr16-9539	chr16	53123225	53136406	+	80205	Hs.59159	NM_025134	HPRD:08570	CHD9	AD013|CReMM|KISH2|PRIC320	chromodomain helicase DNA binding protein 9	202.12	168.983
chr15-11911	chr15	83775415	83783828	+	53346	Hs.513094	NM_023003	HPRD:08411	TM6SF1	-	transmembrane 6 superfamily member 1	201.907	152.64
chr19-17809	chr19	45101484	45113897	+	147710	Hs.512509	NM_001205280	ENSG00000216588	IGSF23	-	immunoglobulin superfamily, member 23	201.978	166.533
chr1-62636	chr1	8148737	8159240	+	54206	Hs.605445	NM_018948	HPRD:09218	ERRFI1	GENE-33|MIG-6|MIG6|RALT	ERBB receptor feedback inhibitor 1	201.304	194.091
chr6-39557	chr6	33746462	33757766	+	221496	Hs.444845	NM_181336	HPRD:13984	LEMD2	NET25|dJ482C21.1	LEM domain containing 2	201.375	164.581
chr1-54708	chr1	112929191	112942955	+	55917	Hs.744100	NM_018704	HPRD:10906	CTTNBP2NL	-	CTTNBP2 N-terminal like	201.198	170.169
chr2-31606	chr2	219260089	219268358	+	58190	Hs.444468	NM_021198	HPRD:05615	CTDSP1	NIF3|NLI-IF|NLIIF|SCP1	CTD (carboxy-terminal domain, RNA polymerase II, polypeptide A) small phosphatase 1	200.701	189.536
chr17-26625	chr17	62700796	62711206	+	64750	Hs.515011	NM_022739		SMURF2	-	SMAD specific E3 ubiquitin protein ligase 2	200.594	167.72
chr11-26091	chr11	111806191	111821736	+	85458	Hs.655626	NM_033425	HPRD:16804	DIXDC1	CCD1	DIX domain containing 1	200.559	190.646
chr5-34902	chr5	34703746	34720022	+	26064	Hs.431400	NM_015577	HPRD:09416	RAI14	NORPEG|RAI13	retinoic acid induced 14	200.452	177.556
chr5-27859	chr5	42981862	42996959	+	643977	Hs.535791	NR_104643		FLJ32255	-	uncharacterized LOC643977	200.488	167.146
chr1-4437	chr1	59049008	59061143	+	4070	Hs.23582	NM_002353	HPRD:00672	TACSTD2	EGP-1|EGP1|GA733-1|GA7331|GP50|M1S1|TROP2	tumor-associated calcium signal transducer 2	200.346	179.394
chr18-12915	chr18	5450908	5468092	+	23136	Hs.213394	NM_012307	HPRD:05622	EPB41L3	4.1B|DAL-1|DAL1	erythrocyte membrane protein band 4.1-like 3	200.346	202.282
chr11-29252	chr11	57538126	57550358	+	1500	Hs.166011	NM_001331	HPRD:03026	CTNND1	CAS|CTNND|P120CAS|P120CTN|p120|p120(CAS)|p120(CTN)	catenin (cadherin-associated protein), delta 1	200.133	193.364
chr1-64262	chr1	201713233	201727459	+	89796	Hs.585374	NM_020443	HPRD:10113	NAV1	POMFIL3|STEERIN1|UNC53H1	neuron navigator 1	198.607	203.775
chr4-27988	chr4	7965990	7974585	+	60312	Hs.529369	NM_021638	HPRD:09747	AFAP1	AFAP|AFAP-110|AFAP110	actin filament associated protein 1	198.926	164.543
chr22-9679	chr22	51108716	51117480	+	85358	Hs.149035	NM_033517	ENSG00000251322	SHANK3	DEL22q13.3|PROSAP2|PSAP2|SCZD15|SPANK-2	SH3 and multiple ankyrin repeat domains 3	198.358	170.437
chr16-20040	chr16	29271124	29284528	+	440352	Hs.658149	NR_002939		SNX29P2	RUNDC2C	sorting nexin 29 pseudogene 2	198.145	178.705
chr22-11394	chr22	19927881	19941763	+	1312	Hs.370408	NM_000754	HPRD:00284	COMT	HEL-S-98n	catechol-O-methyltransferase	197.542	159.07
chr2-51805	chr2	87751614	87762125	+	112597	Hs.652166	NM_052871	HPRD:14654	LINC00152	C2orf59|NCRNA00152	long intergenic non-protein coding RNA 152	197.365	157.386
chr2-47176	chr2	71717760	71733547	+	8291	Hs.252180	NM_003494	HPRD:04307	DYSF	FER1L1|LGMD2B|MMD1	dysferlin	197.436	156.161
chr1-63047	chr1	38461207	38472473	+	2275	Hs.57687	NM_004468	HPRD:09101	FHL3	SLIM2	four and a half LIM domains 3	197.294	157.845
chr3-38059	chr3	171504598	171511847	+	5337	Hs.382865	NM_002662	HPRD:03855	PLD1	-	phospholipase D1, phosphatidylcholine-specific	196.903	171.547
chr10-30314	chr10	31099253	31111932	+	645954	Hs.408581	NR_036438	ENSG00000234814	SVILP1	-	supervillin pseudogene 1	196.335	149.922
chr22-12424	chr22	23643189	23655534	+	26226	Hs.729589	NR_033408		FBXW4P1	FBW3|FBXW3|SHFM3P1	F-box and WD repeat domain containing 4 pseudogene 1	196.442	152.64
chr11-32719	chr11	10322756	10332577	+	133	Hs.441047	NM_001124		ADM	AM	adrenomedullin	196.335	170.016
chr11-29606	chr11	119184822	119193663	+	4162	Hs.599039	NM_006500	HPRD:01120	MCAM	CD146|MUC18	melanoma cell adhesion molecule	196.016	154.362
chr14-21148	chr14	61643390	61657421	+	161291	Hs.146180	NM_001017970	HPRD:18567	TMEM30B	CDC50B	transmembrane protein 30B	195.732	165.653
chr12-29512	chr12	6441266	6453420	+	7132	Hs.279594	NM_001065	HPRD:01861	TNFRSF1A	CD120a|FPF|MS5|TBP1|TNF-R|TNF-R-I|TNF-R55|TNFAR|TNFR1|TNFR1-d2|TNFR55|TNFR60|p55|p55-R|p60	tumor necrosis factor receptor superfamily, member 1A	195.342	151.223
chrX-17382	chrX	152750267	152769163	+	633	Hs.821	NM_001711	HPRD:02359	BGN	DSPG1|PG-S1|PGI|SLRR1A	biglycan	195.342	184.369
chr1-23132	chr1	65885294	65898386	+	54741	Hs.23581	NM_017526	HPRD:13987	LEPROT	LEPR|OB-RGRP|OBRGRP|VPS55	leptin receptor overlapping transcript	194.632	182.877
chr2-47248	chr2	87891925	87908913	+	100616499		NR_039634	miRBase:MI0016775	MIR4435-1	-	microRNA 4435-1	194.277	136.105
chr14-20336	chr14	38717903	38727786	+	161198	Hs.525307	NM_175060	HPRD:10711	CLEC14A	C14orf27|CEG1|EGFR-5	C-type lectin domain family 14, member A	194.312	204.77
chr6-30959	chr6	37206035	37215872	+	221468	Hs.520101	NM_145316	HPRD:12848	TMEM217	C6orf128|dJ355M6.2	transmembrane protein 217	194.312	152.104
chr18-11792	chr18	5569242	5586110	+	23136	Hs.213394	NM_012307	HPRD:05622	EPB41L3	4.1B|DAL-1|DAL1	erythrocyte membrane protein band 4.1-like 3	194.206	192.905
chr12-32045	chr12	14986733	15004306	+	420	Hs.591158	NM_021071		ART4	ARTC4|CD297|DO|DOK1	ADP-ribosyltransferase 4 (Dombrock blood group)	193.957	211.659
chr5-28715	chr5	76077146	76090699	+	2150	Hs.744181	NM_005242	HPRD:02960	F2RL1	GPR11|PAR2	coagulation factor II (thrombin) receptor-like 1	193.922	152.793
chr7-26796	chr7	30505454	30519568	+	10392	Hs.405153	NM_006092	HPRD:05815	NOD1	CARD4|CLR7.1|NLRC1	nucleotide-binding oligomerization domain containing 1	193.141	155.97
chr7-32766	chr7	116159607	116171148	+	857	Hs.74034	NM_001753	HPRD:03028	CAV1	BSCL3|CGL3|LCCNS|MSTP085|PPH3|VIP21	caveolin 1, caveolae protein, 22kDa	192.822	179.394
chr8-23609	chr8	127384642	127393460	+	101927657	Hs.552133	NR_125421	ENSG00000244791	LOC101927657	-	uncharacterized LOC101927657	192.715	169.174
chr6-27117	chr6	12479453	12494274	+	100887744		NR_103808		RNU6-48P	RNU6-48	RNA, U6 small nuclear 48, pseudogene	192.609	187.967
chr8-29423	chr8	26311140	26325024	+	10687	Hs.591838	NM_007257	ENSG00000240694	PNMA2	MA2|MM2|RGAG2	paraneoplastic Ma antigen 2	192.431	154.018
chr6-38091	chr6	11204857	11226872	+	4739	Hs.37982	NM_006403	HPRD:11888	NEDD9	CAS-L|CAS2|CASL|CASS2|HEF1	neural precursor cell expressed, developmentally down-regulated 9	192.183	162.017
chr10-28693	chr10	44351001	44364948	+	100506835	Hs.462615	NR_038268	ENSG00000226808	LINC00840	-	long intergenic non-protein coding RNA 840	192.218	172.81
chr2-47034	chr2	47072259	47084329	+	100134259	Hs.114449	NR_024452	ENSG00000239332	LINC01119	-	long intergenic non-protein coding RNA 1119	191.899	168.715
chr1-49962	chr1	218542743	218566144	+	728463	Hs.568469	NR_046268	ENSG00000232480	TGFB2-AS1	-	TGFB2 antisense RNA 1 (head to head)	191.686	199.488
chr6-37669	chr6	132450932	132461737	+	100507254	Hs.103070	NR_038981		LINC01013	-	long intergenic non-protein coding RNA 1013	191.402	201.402
chr5-36260	chr5	57127701	57141668	+	101928539	Hs.639385	NR_109900	ENSG00000249584	LOC101928539	-	uncharacterized LOC101928539	191.26	194.742
chr11-31616	chr11	9870556	9886866	+	101928008	Hs.585524	NR_120539	ENSG00000255476	LOC101928008	-	uncharacterized LOC101928008	191.189	223.065
chr1-47107	chr1	61422604	61430698	+	100996570	Hs.46616	NR_110617		NFIA-AS2	-	NFIA antisense RNA 2	190.728	165.155
chr22-12354	chr22	50323385	50335657	+	79174	Hs.211282	NM_024324	HPRD:08455	CRELD2	-	cysteine-rich with EGF-like domains 2	190.763	175.337
chr9-23933	chr9	131899436	131909770	+	5524	Hs.400740	NM_021131	HPRD:02858	PPP2R4	PP2A|PR53|PTPA	protein phosphatase 2A activator, regulatory subunit 4	190.55	164.734
chr14-18516	chr14	91076222	91084901	+	101928909	Hs.662545	NR_110134	ENSG00000259163	LOC101928909	-	uncharacterized LOC101928909	190.657	137.674
chr17-20991	chr17	62072245	62088185	+	3384	Hs.431460	NM_000873	HPRD:00888	ICAM2	CD102	intercellular adhesion molecule 2	190.16	134.957
chr19-16381	chr19	16174440	16191798	+	7171	Hs.631618	NM_003290	HPRD:11734	TPM4	HEL-S-108	tropomyosin 4	190.053	171.471
chr7-29299	chr7	39640282	39656796	+	5898	Hs.6906	NM_005402	HPRD:01549	RALA	RAL	v-ral simian leukemia viral oncogene homolog A (ras related)	189.592	189.575
chr4-21551	chr4	129437554	129451503	+	10424	Hs.507910	NM_006320	HPRD:09665	PGRMC2	DG6|PMBP	progesterone receptor membrane component 2	189.45	173.002
chr3-40190	chr3	173455102	173469858	+	100874010	Hs.624265	NR_046664		NLGN1-AS1	-	NLGN1 antisense RNA 1	189.166	172.619
chr1-51872	chr1	94502532	94517038	+	24	Hs.416707	NM_000350	HPRD:03408	ABCA4	ABC10|ABCR|ARMD2|CORD3|FFM|RMP|RP19|STGD|STGD1	ATP-binding cassette, sub-family A (ABC1), member 4	188.918	150.075
chr3-44429	chr3	57934441	57948524	+	2317	Hs.476448	NM_001457	HPRD:04543	FLNB	ABP-278|ABP-280|AOI|FH1|FLN-B|FLN1L|LRS1|SCT|TABP|TAP	filamin B, beta	188.634	142.726
chr3-32081	chr3	30645184	30677941	+	7048	Hs.82028	NM_003242	HPRD:01823	TGFBR2	AAT3|FAA3|LDS1B|LDS2|LDS2B|MFS2|RIIC|TAAD2|TGFR-2|TGFbeta-RII	transforming growth factor, beta receptor II (70/80kDa)	188.563	178.131
chr4-28729	chr4	145564132	145575834	+	646576	Hs.632595	NR_037595	ENSG00000248890	HHIP-AS1	-	HHIP antisense RNA 1	188.385	182.647
chr17-24721	chr17	81055948	81070644	+	284207	Hs.378821	NM_001004431	HPRD:11255	METRNL	-	meteorin, glial cell differentiation regulator-like	188.456	171.012
chr15-23341	chr15	67423570	67445330	+	4088	Hs.727986	NM_005902	HPRD:04380	SMAD3	HSPC193|HsT17436|JV15-2|LDS1C|LDS3|MADH3	SMAD family member 3	188.385	158.802
chr8-26608	chr8	17539726	17557412	+	57509	Hs.7946	NM_020749	HPRD:11376	MTUS1	ATBP|ATIP|ICIS|MP44|MTSG1	microtubule associated tumor suppressor 1	188.101	191.335
chr2-51536	chr2	46493507	46506756	+	2034	Hs.468410	NM_001430	HPRD:06787	EPAS1	ECYT4|HIF2A|HLF|MOP2|PASD2|bHLHe73	endothelial PAS domain protein 1	187.569	159.299
chr1-57520	chr1	47690524	47703831	+	6886	Hs.705618	NM_003189	HPRD:01753	TAL1	SCL|TCL5|bHLHa17|tal-1	T-cell acute lymphocytic leukemia 1	187.072	157.424
chr8-26382	chr8	128851175	128870580	+	5820	Hs.133107	NR_003367	ENSG00000249859	PVT1	LINC00079|NCRNA00079	Pvt1 oncogene (non-protein coding)	186.93	146.707
chr10-17646	chr10	31285445	31303604	+	220929	Hs.660642	NM_182755	HPRD:11247	ZNF438	bA330O11.1	zinc finger protein 438	186.078	158.419
chr6-35870	chr6	11363416	11371981	+	4739	Hs.37982	NM_006403	HPRD:11888	NEDD9	CAS-L|CAS2|CASL|CASS2|HEF1	neural precursor cell expressed, developmentally down-regulated 9	185.901	149.884
chr5-27993	chr5	71846766	71861772	+	102503427	Hs.429280	NR_105008		LOC102503427	-	uncharacterized LOC102503427	185.795	148.774
chr15-23323	chr15	66934197	66955976	+	4091	Hs.153863	NM_005585	HPRD:04240	SMAD6	AOVD2|HsT17432|MADH6|MADH7	SMAD family member 6	185.475	167.758
chr3-38034	chr3	169374812	169387586	+	2122	Hs.744090	NM_004991	HPRD:01310	MECOM	AML1-EVI-1|EVI1|MDS1|MDS1-EVI1|PRDM3	MDS1 and EVI1 complex locus	185.298	163.318
chr6-36492	chr6	117809677	117825071	+	285761	Hs.658304	NM_173674	HPRD:16784	DCBLD1	dJ94G16.1	discoidin, CUB and LCCL domain containing 1	185.085	214.415
chr10-25318	chr10	99297651	99308165	+	26287	Hs.73708	NM_020349	HPRD:12460	ANKRD2	ARPP	ankyrin repeat domain 2 (stretch responsive muscle)	184.907	152.487
chr12-31940	chr12	6170967	6190500	+	7450	Hs.440848	NM_000552	HPRD:01906	VWF	F8VWF|VWD	von Willebrand factor	185.014	156.276
chr7-31557	chr7	104648916	104658653	+	100216545	Hs.631150	NR_024586		KMT2E-AS1	-	KMT2E antisense RNA 1 (head to head)	184.765	176.447
chr9-28146	chr9	112666817	112677052	+	445815	Hs.591908	NM_007203	HPRD:09197	PALM2-AKAP2	AKAP2	PALM2-AKAP2 readthrough	184.623	170.169
chr21-6898	chr21	45556747	45563669	+	8209	Hs.413482	NM_004649	HPRD:09044	C21orf33	ES1|GT335|HES1|KNPH|KNPI	chromosome 21 open reading frame 33	184.41	157.615
chr6-34148	chr6	22878117	22889940	+	154150	Hs.629246	NM_138574	HPRD:17935	HDGFL1	PWWP1|dJ309H15.1	hepatoma derived growth factor-like 1	184.091	199.105
chr10-24855	chr10	129738654	129748999	+	5791	Hs.127022	NM_006504	HPRD:02956	PTPRE	HPTPE|PTPE|R-PTP-EPSILON	protein tyrosine phosphatase, receptor type, E	183.701	143.722
chr5-17356	chr5	32096830	32102947	+	64083	Hs.408909	NM_022130	HPRD:11007	GOLPH3	GOPP1|GPP34|MIDAS	golgi phosphoprotein 3 (coat-protein)	183.204	147.817
chr6-33837	chr6	151377451	151393405	+	9590	Hs.371240	NM_005100	HPRD:05263	AKAP12	AKAP250|SSeCKS	A kinase (PRKA) anchor protein 12	183.417	178.016
chr12-33548	chr12	96783455	96798906	+	5128	Hs.506415	NM_002595	HPRD:09141	CDK17	PCTAIRE2|PCTK2	cyclin-dependent kinase 17	182.671	184.484
chr14-20685	chr14	85992226	86003694	+	23768	Hs.533710	NM_013231	HPRD:05312	FLRT2	-	fibronectin leucine rich transmembrane protein 2	182.636	153.482
chr8-26381	chr8	128817806	128826174	+	100302185		NR_031609	miRBase:MI0006337	MIR1204	hsa-mir-1204	microRNA 1204	182.423	148.008
chr9-30304	chr9	131671330	131680690	+	254295	Hs.709447	NM_174933	HPRD:17850	PHYHD1	-	phytanoyl-CoA dioxygenase domain containing 1	182.139	152.525
chr4-13149	chr4	38664513	38677852	+	79667	Hs.29725	NM_024614	HPRD:07818	KLF3-AS1	-	KLF3 antisense RNA 1	181.926	192.407
chr2-53853	chr2	128414374	128423804	+	55679	Hs.469881	NM_017980	ENSG00000072163	LIMS2	PINCH-2|PINCH2	LIM and senescent cell antigen-like domains 2	181.926	164.39
chr10-30854	chr10	104355102	104366782	+	81603	Hs.336810	NM_030912	HPRD:06934	TRIM8	GERP|RNF27	tripartite motif containing 8	181.5	146.209
chr17-24906	chr17	25669677	25683663	+	26118	Hs.446017	NM_015626	HPRD:15680	WSB1	SWIP1|WSB-1	WD repeat and SOCS box containing 1	181.5	151.683
chr11-30089	chr11	61733420	61747048	+	2495	Hs.524910	NM_002032	HPRD:00615	FTH1	FHC|FTH|FTHL6|HFE5|PIG15|PLIF	ferritin, heavy polypeptide 1	181.429	161.826
chr11-29448	chr11	86166761	86174869	+	60494	Hs.144913	NM_021827	HPRD:08032	CCDC81	-	coiled-coil domain containing 81	181.358	151.415
chr19-19136	chr19	6269464	6279852	+	4298	Hs.10095	NM_005934		MLLT1	ENL|LTG19|YEATS1	myeloid/lymphoid or mixed-lineage leukemia (trithorax homolog, Drosophila); translocated to, 1	181.287	140.813
chr6-36360	chr6	86110158	86116867	+	4907	Hs.153952	NM_002526	HPRD:00552	NT5E	CALJA|CD73|E5NT|NT|NT5|NTE|eN|eNT	5'-nucleotidase, ecto (CD73)	181.287	149.96
chr4-10025	chr4	90407501	90421902	+	285513	Hs.605082	NM_198281		GPRIN3	GRIN3	GPRIN family member 3	181.039	226.319
chr15-17157	chr15	39518414	39533856	+	400360	Hs.376109	NM_207445	HPRD:13437	C15orf54	-	chromosome 15 open reading frame 54	180.684	186.781
chr18-12653	chr18	22806182	22816464	+	25925	Hs.116935	NM_015461	HPRD:18350	ZNF521	EHZF|Evi3	zinc finger protein 521	180.329	193.555
chr2-47293	chr2	100491547	100500777	+	3899	Hs.444414	NM_002285	HPRD:03272	AFF3	LAF4|MLLT2-like	AF4/FMR2 family, member 3	180.222	197.421
chr1-57898	chr1	100142563	100160545	+	100500863		NR_037516	miRBase:MI0016689	MIR548AA1	-	microRNA 548aa-1	179.868	201.402
chr8-28420	chr8	23385134	23403449	+	51312	Hs.596025	NM_016612		SLC25A37	MFRN|MFRN1|MSC|MSCP|PRO1278|PRO1584|PRO2217	solute carrier family 25 (mitochondrial iron transporter), member 37	179.832	148.276
chr10-29046	chr10	104385394	104395944	+	81603	Hs.336810	NM_030912	HPRD:06934	TRIM8	GERP|RNF27	tripartite motif containing 8	179.69	155.242
chr1-49896	chr1	205560742	205572758	+	148808	Hs.567714	NM_181644	HPRD:13228	MFSD4	UNQ3064	major facilitator superfamily domain containing 4	178.874	141.578
chr13-13495	chr13	99621753	99636879	+	23348	Hs.596105	NM_015296	HPRD:09542	DOCK9	ZIZ1|ZIZIMIN1	dedicator of cytokinesis 9	178.767	157.845
chr12-34745	chr12	118120277	118126994	+	283455	Hs.375836	NM_173598	HPRD:13952	KSR2	-	kinase suppressor of ras 2	178.519	140.239
chr7-32479	chr7	75919150	75925424	+	3315	Hs.520973	NM_001540	HPRD:09076	HSPB1	CMT2F|HEL-S-102|HMN2B|HS.76067|HSP27|HSP28|Hsp25|SRP27	heat shock 27kDa protein 1	178.519	140.545
chr7-32619	chr7	100139998	100147331	+	3268	Hs.521083	NM_006076	HPRD:04932	AGFG2	HRBL|RABR	ArfGAP with FG repeats 2	178.554	166.265
chr3-30197	chr3	30325761	30336683	+	7048	Hs.82028	NM_003242	HPRD:01823	TGFBR2	AAT3|FAA3|LDS1B|LDS2|LDS2B|MFS2|RIIC|TAAD2|TGFR-2|TGFbeta-RII	transforming growth factor, beta receptor II (70/80kDa)	178.164	165.155
chr19-16464	chr19	38487497	38497686	+	23094	Hs.655502	NM_015073	HPRD:18755	SIPA1L3	SPAL3	signal-induced proliferation-associated 1 like 3	177.951	137.866
chr20-15548	chr20	48642289	48652009	+	100887755	Hs.195705	NR_051976		TRERNA1	LINC00651|treRNA	translation regulatory long non-coding RNA 1	177.987	141.31
chr13-9588	chr13	97906835	97923410	+	10150	Hs.657347	NM_144778	HPRD:09543	MBNL2	MBLL|MBLL39|PRO2032	muscleblind-like splicing regulator 2	177.88	143.109
chr8-25279	chr8	38881331	38902005	+	8754	Hs.591852	NM_003816	HPRD:04091	ADAM9	CORD9|MCMP|MDC9|Mltng	ADAM metallopeptidase domain 9	177.845	186.934
chr9-19026	chr9	140189247	140201956	+	441478	Hs.535075	NM_001004354	HPRD:17564	NRARP	-	NOTCH-regulated ankyrin repeat protein	177.49	162.553
chr22-12698	chr22	47143742	47155674	+	25771	Hs.435044	NM_014346	HPRD:15474	TBC1D22A	C22orf4|HSC79E021	TBC1 domain family, member 22A	177.419	133.464
chr16-10146	chr16	86596935	86612816	+	103752587	Hs.609366	NR_125795		FOXC2-AS1	-	FOXC2 antisense RNA 1	177.135	161.328
chr19-11275	chr19	34755739	34769604	+	9710	Hs.330073	NM_014686	HPRD:11077	KIAA0355	-	KIAA0355	176.78	150.649
chr3-43959	chr3	194747975	194757072	+	100874528	Hs.581659	NR_104188		XXYLT1-AS1	-	XXYLT1 antisense RNA 1	176.638	140.277
chr10-29964	chr10	116257813	116269533	+	3983	Hs.438236	NM_002313	HPRD:03819	ABLIM1	ABLIM|LIMAB1|LIMATIN|abLIM-1	actin binding LIM protein 1	176.567	141.77
chr12-21261	chr12	13348591	13365258	+	2012	Hs.719042	NM_001423	HPRD:11892	EMP1	CL-20|EMP-1|TMP	epithelial membrane protein 1	176.389	139.014
chr3-47013	chr3	194816381	194833022	+	100874528	Hs.581659	NR_104188		XXYLT1-AS1	-	XXYLT1 antisense RNA 1	176.106	148.238
chr1-62497	chr1	235051324	235063893	+	100506810	Hs.586634	NR_038856	ENSG00000227630	LINC01132	-	long intergenic non-protein coding RNA 1132	176.141	132.584
chr22-11287	chr22	38622373	38630624	+	23764	Hs.517617	NM_012323	HPRD:05343	MAFF	U-MAF|hMafF	v-maf avian musculoaponeurotic fibrosarcoma oncogene homolog F	176.141	142.612
chr9-24795	chr9	35745599	35762737	+	692094	Hs.571601	NM_001044264	ENSG00000215183	MSMP	PSMP	microseminoprotein, prostate associated	175.928	154.668
chr1-49251	chr1	43670063	43675912	+	10969	Hs.346868	NM_006824	HPRD:16849	EBNA1BP2	EBP2|NOBP|P40	EBNA1 binding protein 2	175.999	140.239
chr14-12322	chr14	24892068	24902586	+	23351	Hs.713590	NM_015299	HPRD:11076	KHNYN	KIAA0323	KH and NYN domain containing	175.751	147.511
chr14-19155	chr14	23443108	23452887	+	84962	Hs.655832	NM_032876	HPRD:16426	AJUBA	JUB	ajuba LIM protein	175.644	157.73
chr1-59224	chr1	43906138	43921217	+	102465440		NR_106793		MIR6735	hsa-mir-6735	microRNA 6735	175.183	145.559
chr20-14716	chr20	51105723	51115606	+	101927700	Hs.434465	NR_110038	ENSG00000234948	LINC01524	-	long intergenic non-protein coding RNA 1524	175.076	160.524
chr3-35983	chr3	99259937	99270614	+	1295	Hs.654548	NM_001850	HPRD:00372	COL8A1	C3orf7	collagen, type VIII, alpha 1	174.402	185.632
chr17-22437	chr17	73678978	73692282	+	29115	Hs.655088	NM_013260	HPRD:17094	SAP30BP	HCNGP|HTRG|HTRP	SAP30 binding protein	174.331	136.564
chr10-27117	chr10	35700455	35717706	+	219771	Hs.14745	NM_145012	HPRD:10700	CCNY	C10orf9|CBCP1|CCNX|CFP1	cyclin Y	174.331	159.644
chr8-23584	chr8	124481971	124491881	+	114907	Hs.403933	NM_058229	HPRD:05966	FBXO32	Fbx32|MAFbx	F-box protein 32	174.296	178.437
chr12-33917	chr12	11946234	11955909	+	100873754		NR_046487	ENSG00000207449	RNU6-19P	RNU6-19	RNA, U6 small nuclear 19, pseudogene	174.225	142.994
chr9-29801	chr9	73032211	73038109	+	687	Hs.150557	NM_001206	HPRD:04211	KLF9	BTEB|BTEB1	Kruppel-like factor 9	172.876	144.372
chr15-19823	chr15	34011782	34020068	+	1133	Hs.584747	NM_012125	HPRD:00331	CHRM5	HM5	cholinergic receptor, muscarinic 5	172.876	146.363
chr16-14410	chr16	75372645	75380167	+	9564	Hs.479747	NM_014567	HPRD:04248	BCAR1	CAS|CAS1|CASS1|CRKAS|P130Cas	breast cancer anti-estrogen resistance 1	172.556	172.007
chr21-7349	chr21	46781208	46789431	+	388830	Hs.592162	NR_103811	ENSG00000237664	LINC00316	C21orf111|NCRNA00316|PRED59	long intergenic non-protein coding RNA 316	172.379	154.171
chr7-27504	chr7	22241408	22262524	+	9771	Hs.174768	NM_012294	HPRD:15208	RAPGEF5	GFR|MR-GEF|REPAC	Rap guanine nucleotide exchange factor (GEF) 5	171.563	176.523
chr10-28588	chr10	30235328	30242245	+	57608	Hs.533953	NM_020848	ENSG00000165757	KIAA1462	JCAD	KIAA1462	171.243	149.157
chr1-44157	chr1	66726816	66739883	+	5142	Hs.198072	NM_002600	HPRD:02528	PDE4B	DPDE4|PDEIVB	phosphodiesterase 4B, cAMP-specific	171.279	181.996
chr10-25848	chr10	74000860	74017416	+	54541	Hs.744875	NM_019058	HPRD:09662	DDIT4	Dig2|REDD-1|REDD1	DNA-damage-inducible transcript 4	171.137	144.908
chr8-15911	chr8	129179412	129192568	+	100302281		NR_031613	miRBase:MI0006341	MIR1208	MIRN1208|hsa-mir-1208	microRNA 1208	170.959	139.435
chr14-19846	chr14	55114560	55123389	+	23034	Hs.98259	NM_015589	HPRD:10209	SAMD4A	SAMD4|SMAUG|SMAUG1|SMG|SMGA	sterile alpha motif domain containing 4A	170.924	143.339
chr14-20941	chr14	34031723	34040841	+	112399	Hs.135507	NM_022073	HPRD:06972	EGLN3	HIFP4H3|HIFPH3|PHD3	egl-9 family hypoxia-inducible factor 3	170.817	198.187
chr9-29404	chr9	139604996	139617149	+	138311	Hs.741305	NM_152421		FAM69B	C9orf136|pp6977	family with sequence similarity 69, member B	170.817	166.84
chr2-51051	chr2	225262883	225274758	+	79843	Hs.147585	NM_024785	HPRD:08663	FAM124B	-	family with sequence similarity 124B	170.64	145.75
chr4-28398	chr4	90454067	90464233	+	285513	Hs.605082	NM_198281		GPRIN3	GRIN3	GPRIN family member 3	170.64	236.155
chr3-47005	chr3	194647416	194654465	+	100874528	Hs.581659	NR_104188		XXYLT1-AS1	-	XXYLT1 antisense RNA 1	170.179	134.076
chr1-56197	chr1	94127091	94148122	+	8412	Hs.36958	NM_003567	HPRD:05268	BCAR3	NSP2|SH2D3B	breast cancer anti-estrogen resistance 3	170.072	147.358
chr8-15475	chr8	23032007	23040535	+	8793	Hs.213467	NM_003840	HPRD:04682	TNFRSF10D	CD264|DCR2|TRAIL-R4|TRAILR4|TRUNDD	tumor necrosis factor receptor superfamily, member 10d, decoy with truncated death domain	170.037	157.539
chr5-35558	chr5	136692714	136704412	+	6695	Hs.596136	NM_004598	HPRD:11887	SPOCK1	SPOCK|TESTICAN|TIC1	sparc/osteonectin, cwcv and kazal-like domains proteoglycan (testican) 1	169.682	156.084
chr15-21247	chr15	67393056	67403465	+	4088	Hs.727986	NM_005902	HPRD:04380	SMAD3	HSPC193|HsT17436|JV15-2|LDS1C|LDS3|MADH3	SMAD family member 3	169.291	125.044
chr1-54232	chr1	36814068	36820891	+	55194	Hs.87016	NM_018166	HPRD:07690	EVA1B	C1orf78|FAM176B	eva-1 homolog B (C. elegans)	169.043	143.454
chr9-29271	chr9	130279235	130288105	+	64855	Hs.522401	NM_022833	HPRD:10804	FAM129B	C9orf88|MEG-3|MINERVA|OC58|bA356B19.6	family with sequence similarity 129, member B	169.078	144.028
chr10-28063	chr10	80932152	80946436	+	57178	Hs.193118	NM_020338	HPRD:12115	ZMIZ1	MIZ|RAI17|TRAFIP10|ZIMP10|hZIMP10	zinc finger, MIZ-type containing 1	168.972	158.572
chr1-47919	chr1	12492318	12499503	+	677885	Hs.658450	NR_003025		SNORA59A	ACA59	small nucleolar RNA, H/ACA box 59A	169.043	152.716
chr11-28620	chr11	75172432	75181434	+	283212	Hs.292451	NM_173583	HPRD:08747	KLHL35	-	kelch-like family member 35	168.901	123.513
chr22-13008	chr22	37891776	37902067	+	4242	Hs.517603	NM_002405	HPRD:03988	MFNG	-	MFNG O-fucosylpeptide 3-beta-N-acetylglucosaminyltransferase	168.936	147.894
chr3-45901	chr3	52078277	52092132	+	1849	Hs.591664	NM_001947	HPRD:04125	DUSP7	MKPX|PYST2	dual specificity phosphatase 7	168.404	144.985
chr2-43515	chr2	109202219	109215493	+	3987	Hs.597715	NM_004987	HPRD:03978	LIMS1	PINCH|PINCH-1|PINCH1	LIM and senescent cell antigen-like domains 1	168.12	169.863
chr14-20830	chr14	105197922	105205535	+	122622	Hs.592327	NM_152328	HPRD:12433	ADSSL1	-	adenylosuccinate synthase like 1	167.73	158.113
chr16-20191	chr16	68317216	68326663	+	84138	Hs.729520	NM_032178		SLC7A6OS	-	solute carrier family 7, member 6 opposite strand	167.765	139.626
chr11-18779	chr11	89111023	89117493	+	50507	Hs.371036	NM_016931	HPRD:09243	NOX4	KOX|KOX-1|RENOX	NADPH oxidase 4	167.623	171.777
chr11-30813	chr11	28851882	28861940	+	102466876		NR_107035		MIR8068	hsa-mir-8068	microRNA 8068	167.481	219.62
chr4-29202	chr4	54927989	54936406	+	26511	Hs.335393	NM_012110	HPRD:10373	CHIC2	BTL	cysteine-rich hydrophobic domain 2	167.375	157.309
chr8-19829	chr8	38644057	38654954	+	6867	Hs.279245	NM_006283	HPRD:10391	TACC1	Ga55	transforming, acidic coiled-coil containing protein 1	167.055	149.769
chr12-32879	chr12	6247056	6259740	+	7450	Hs.440848	NM_000552	HPRD:01906	VWF	F8VWF|VWD	von Willebrand factor	166.949	162.476
chr8-24859	chr8	119448236	119458595	+	552860	Hs.571527	NR_038210		SAMD12-AS1	C8orf26|NCRNA00252	SAMD12 antisense RNA 1	166.523	165.117
chr14-18390	chr14	69250612	69263590	+	677	Hs.85155	NM_004926	HPRD:03041	ZFP36L1	BRF1|Berg36|ERF-1|ERF1|RNF162B|TIS11B|cMG1	ZFP36 ring finger protein-like 1	166.381	134.344
chr19-10520	chr19	35485011	35500653	+	57655	Hs.515351	NM_020895	HPRD:11153	GRAMD1A	KIAA1533	GRAM domain containing 1A	166.381	135.148
chr17-17788	chr17	73693102	73705189	+	3691	Hs.632226	NM_000213	HPRD:00946	ITGB4	CD104	integrin, beta 4	165.92	138.134
chr21-4285	chr21	46511201	46524944	+	104	Hs.474018	NM_001112	HPRD:06777	ADARB1	ADAR2|DRABA2|DRADA2|RED1	adenosine deaminase, RNA-specific, B1	166.026	123.627
chr12-27110	chr12	46830479	46847327	+	100288798	Hs.525922	NR_125377		LOC100288798	-	uncharacterized LOC100288798	165.316	158.228
chr22-13020	chr22	38140373	38152983	+	11078	Hs.533030	NM_007032	HPRD:11028	TRIOBP	DFNB28|TAP68|TARA|dJ37E16.4	TRIO and F-actin binding protein	165.174	137.942
chr1-56256	chr1	98786940	98795897	+	729987	Hs.683961	NR_046088	ENSG00000226053	LOC729987	-	uncharacterized LOC729987	165.21	177.097
chr6-15171	chr6	32934359	32941844	+	6046	Hs.75243	NM_005104	HPRD:03326	BRD2	D6S113E|FSH|FSRG1|NAT|RING3|RNF3	bromodomain containing 2	165.245	136.067
chr7-30139	chr7	26487164	26500275	+	441204	Hs.587432	NR_015364		LOC441204	-	uncharacterized LOC441204	164.394	115.896
chr17-28420	chr17	75133260	75147787	+	6397	Hs.464184	NM_003003	HPRD:03295	SEC14L1	PRELID4A|SEC14L	SEC14-like 1 (S. cerevisiae)	164.536	145.903
chr11-27818	chr11	65376728	65384217	+	4296	Hs.502872	NM_002419	HPRD:02502	MAP3K11	MEKK11|MLK-3|MLK3|PTK1|SPRK	mitogen-activated protein kinase kinase kinase 11	164.323	133.158
chr12-31292	chr12	43351005	43365244	+	101927058	Hs.434238	NR_110042	ENSG00000257510	LOC101927058	-	uncharacterized LOC101927058	164.358	182.992
chr6-39523	chr6	30779561	30790985	+	780	Hs.631988	NM_001954	HPRD:02678	DDR1	CAK|CD167|DDR|EDDR1|HGK2|MCK10|NEP|NTRK4|PTK3|PTK3A|RTK6|TRKE	discoidin domain receptor tyrosine kinase 1	164.287	143.377
chr6-34409	chr6	77998106	78009081	+	3351	Hs.123016	NM_000863		HTR1B	5-HT1B|5-HT1DB|HTR1D2|HTR1DB|S12	5-hydroxytryptamine (serotonin) receptor 1B, G protein-coupled	164.11	201.938
chr12-31139	chr12	12866287	12880460	+	1027	Hs.238990	NM_004064	HPRD:02867	CDKN1B	CDKN4|KIP1|MEN1B|MEN4|P27KIP1	cyclin-dependent kinase inhibitor 1B (p27, Kip1)	164.181	158.228
chr5-36554	chr5	95896975	95910640	+	831	Hs.436186	NM_001750	HPRD:00233	CAST	BS-17	calpastatin	163.968	151.798
chr1-59882	chr1	153578838	153586179	+	140576	Hs.515714	NM_080388	HPRD:11529	S100A16	DT1P1A7|S100F	S100 calcium binding protein A16	163.826	133.617
chr2-44237	chr2	20705266	20717730	+	388	Hs.502876	NM_004040	HPRD:01321	RHOB	ARH6|ARHB|MST081|MSTP081|RHOH6	ras homolog family member B	163.471	140.162
chr3-38946	chr3	145873769	145885790	+	5352	Hs.477866	NM_000935	HPRD:03519	PLOD2	LH2|TLH	procollagen-lysine, 2-oxoglutarate 5-dioxygenase 2	163.258	161.328
chr18-9235	chr18	3446239	3456577	+	7050	Hs.373550	NM_003244	HPRD:04023	TGIF1	HPE4|TGIF	TGFB-induced factor homeobox 1	163.222	146.401
chr12-2444	chr12	79939517	79947228	+	100847013		NR_049889		MIR5692B	-	microRNA 5692b	163.222	167.682
chr5-27730	chr5	176917228	176926051	+	9260	Hs.533040	NM_005451	HPRD:10436	PDLIM7	LMP1|LMP3	PDZ and LIM domain 7 (enigma)	162.903	135.454
chr1-51979	chr1	121483129	121485665	+	647121	Hs.697682	NR_003955		EMBP1	-	embigin pseudogene 1	162.903	353.926
chr4-30133	chr4	37660912	37672998	+	768211	Hs.283378	NM_001085399	ENSG00000181826	RELL1	-	RELT-like 1	162.69	156.812
chr9-27376	chr9	116410159	116421275	+	5998	Hs.494875	NM_017790	HPRD:03720	RGS3	C2PA|RGP3	regulator of G-protein signaling 3	162.584	106.633
chr7-32262	chr7	40335546	40351529	+	79783	Hs.586313	NM_024728	HPRD:09859	SUGCT	C7orf10|DERP13|ORF19	succinyl-CoA:glutarate-CoA transferase	162.619	193.708
chr12-34560	chr12	95996979	96010708	+	100132594	Hs.676211	NR_077225	ENSG00000257150	PGAM1P5	-	phosphoglycerate mutase 1 pseudogene 5	162.442	156.276
chr19-15350	chr19	39164747	39180343	+	81	Hs.270291	NM_004924		ACTN4	ACTININ-4|FSGS|FSGS1	actinin, alpha 4	162.406	131.435
chr12-14553	chr12	6304432	6317205	+	928	Hs.114286	NM_001769	HPRD:00880	CD9	BTCC-1|DRAP-27|MIC3|MRP-1|TSPAN-29|TSPAN29	CD9 molecule	162.051	163.012
chr10-13033	chr10	116404446	116415912	+	3983	Hs.438236	NM_002313	HPRD:03819	ABLIM1	ABLIM|LIMAB1|LIMATIN|abLIM-1	actin binding LIM protein 1	162.016	156.658
chr2-51623	chr2	56184840	56196450	+	406999		NR_029630	miRBase:MI0000293	MIR217	MIRN217|mir-217	microRNA 217	161.909	165.844
chr3-46905	chr3	185443758	185458285	+	646600	Hs.647949	NR_027317	ENSG00000163915	C3orf65	-	chromosome 3 open reading frame 65	161.838	146.937
chr7-19874	chr7	102510983	102517896	+	10234	Hs.567412	NM_005824	HPRD:10059	LRRC17	P37NB	leucine rich repeat containing 17	161.448	145.521
chr7-32215	chr7	32624056	32631469	+	23080	Hs.128056	NM_015060	HPRD:13788	AVL9	KIAA0241	AVL9 homolog (S. cerevisiase)	161.519	150.343
chr14-16542	chr14	61800371	61818476	+	5583	Hs.333907	NM_006255	HPRD:05669	PRKCH	PKC-L|PKCL|PRKCL|nPKC-eta	protein kinase C, eta	161.377	144.257
chr4-29146	chr4	41155881	41165576	+	323	Hs.479602	NM_004307	HPRD:04088	APBB2	FE65L|FE65L1	amyloid beta (A4) precursor protein-binding, family B, member 2	161.235	158.725
chr7-24003	chr7	130569157	130583239	+	407024		NR_029517	miRBase:MI0000105	MIR29B1	MIRN29B1|miRNA29B1	microRNA 29b-1	161.128	133.502
chr14-19358	chr14	62026242	62034896	+	101927780	Hs.254789	NR_110416	ENSG00000250548	LOC101927780	-	uncharacterized LOC101927780	161.057	128.565
chr15-16621	chr15	72517637	72525631	+	5315	Hs.534770	NM_002654	HPRD:01529	PKM	CTHBP|HEL-S-30|OIP3|PK3|PKM2|TCB|THBP1	pyruvate kinase, muscle	160.561	142.918
chr20-16803	chr20	23059667	23069248	+	22918	Hs.97199	NM_012072	HPRD:00396	CD93	C1QR1|C1qR(P)|C1qRP|CDw93|ECSM3|MXRA4|dJ737E23.1	CD93 molecule	160.312	129.751
chr11-31360	chr11	116337569	116345548	+	84811	Hs.437341	NM_032725	HPRD:11307	BUD13	Cwc26|fSAP71	BUD13 homolog (S. cerevisiae)	160.17	130.058
chr12-26082	chr12	65058980	65077527	+	100500856		NR_037515		MIR548Z	-	microRNA 548z	160.277	140.009
chr3-38264	chr3	7544317	7550955	+	100873937	Hs.570608	NR_046606		GRM7-AS1	-	GRM7 antisense RNA 1	160.028	158.878
chr1-61592	chr1	112970837	112985317	+	100422976		NR_036210		MIR4256	-	microRNA 4256	159.922	178.284
chr7-27498	chr7	20817736	20838038	+	221833	Hs.195922	NM_182700		SP8	BTD	Sp8 transcription factor	159.922	178.399
chr6-35108	chr6	33736208	33742897	+	221496	Hs.444845	NM_181336	HPRD:13984	LEMD2	NET25|dJ482C21.1	LEM domain containing 2	159.638	127.761
chr12-31476	chr12	65924919	65932444	+	100507065	Hs.591038	NR_120431	ENSG00000250748	LOC100507065	-	uncharacterized LOC100507065	159.602	144.64
chr3-1902	chr3	49840156	49846892	+	100847079		NR_049825		MIR5193	-	microRNA 5193	159.247	144.066
chr3-32401	chr3	141083933	141089708	+	253461	Hs.518301	NM_152535	ENSG00000177311	ZBTB38	CIBZ|PPP1R171|ZNF921	zinc finger and BTB domain containing 38	159.141	140.507
chr7-19558	chr7	131303738	131323240	+	5420	Hs.744213	NM_005397	HPRD:04025	PODXL	Gp200|PC|PCLP|PCLP-1	podocalyxin-like	159.034	121.637
chr2-47670	chr2	176991964	177006258	+	100506783	Hs.667234	NR_038435		HOXD-AS2	-	HOXD cluster antisense RNA 2	158.999	138.516
chr1-15906	chr1	227615291	227625665	+	8476	Hs.35433	NM_003607	HPRD:04562	CDC42BPA	MRCK|MRCKA|PK428	CDC42 binding protein kinase alpha (DMPK-like)	158.609	141.999
chr10-26966	chr10	12740672	12755108	+	100616151		NR_039700		MIR4480	-	microRNA 4480	158.36	153.405
chr12-30016	chr12	96597816	96620537	+	2004	Hs.46523	NM_005230		ELK3	ERP|NET|SAP2	ELK3, ETS-domain protein (SRF accessory protein 2)	158.147	139.473
chr8-23747	chr8	10567225	10575777	+	83595	Hs.709543	NM_031439	HPRD:18087	SOX7	-	SRY (sex determining region Y)-box 7	158.005	124.699
chr9-28909	chr9	84002460	84007417	+	7088	Hs.197320	NM_005077	HPRD:02557	TLE1	ESG|ESG1|GRG1	transducin-like enhancer of split 1 (E(sp1) homolog, Drosophila)	157.97	138.631
chr15-23175	chr15	52772519	52789444	+	4644	Hs.21213	NM_000259	HPRD:01179	MYO5A	GS1|MYH12|MYO5|MYR12	myosin VA (heavy chain 12, myoxin)	157.97	155.816
chr3-17700	chr3	187974495	187991215	+	4026	Hs.720220	NM_005578	HPRD:02828	LPP	-	LIM domain containing preferred translocation partner in lipoma	157.863	148.085
chr18-7448	chr18	46313103	46320124	+	100616366		NR_039897		MIR4743	-	microRNA 4743	157.97	128.029
chr1-64078	chr1	175474023	175486642	+	7143	Hs.659864	NM_003285	HPRD:03589	TNR	TN-R	tenascin R	157.863	133.043
chr4-8445	chr4	79472322	79484478	+	306	Hs.480042	NM_005139	HPRD:00111	ANXA3	ANX3	annexin A3	157.863	144.679
chr13-15688	chr13	27155905	27167497	+	10810	Hs.618732	NM_006646	HPRD:05458	WASF3	Brush-1|SCAR3|WAVE3	WAS protein family, member 3	157.473	194.665
chr19-19173	chr19	11246459	11256479	+	147841	Hs.381225	NM_182513		SPC24	SPBC24	SPC24, NDC80 kinetochore complex component	157.544	127.302
chr10-29237	chr10	3844531	3854839	+	1316	Hs.4055	NM_001300	HPRD:03632	KLF6	BCD1|CBA1|COPEB|CPBP|GBF|PAC1|ST12|ZF9	Kruppel-like factor 6	157.437	138.631
chr22-8846	chr22	24796652	24808111	+	135	Hs.197029	NM_000675	HPRD:00043	ADORA2A	A2aR|ADORA2|RDC8	adenosine A2a receptor	157.402	128.488
chr12-29057	chr12	52362919	52372272	+	91	Hs.438918	NM_004302	HPRD:03193	ACVR1B	ACTRIB|ACVRLK4|ALK4|SKR2	activin A receptor, type IB	157.331	135.531
chr4-23307	chr4	145494750	145507067	+	64399	Hs.507991	NM_022475		HHIP	HIP	hedgehog interacting protein	157.224	158.611
chr15-21491	chr15	101713787	101730784	+	22856	Hs.110488	NM_014918	HPRD:10493	CHSY1	CHSY|CSS1|ChSy-1|TPBS	chondroitin sulfate synthase 1	156.94	147.626
chr2-48935	chr2	135056359	135070451	+	4249	Hs.4988	NM_002410	HPRD:03467	MGAT5	GNT-V|GNT-VA	mannosyl (alpha-1,6-)-glycoprotein beta-1,6-N-acetyl-glucosaminyltransferase	156.763	149.386
chr11-28687	chr11	86445784	86455505	+	11098	Hs.25338	NM_007173	HPRD:07149	PRSS23	SIG13|SPUVE|ZSIG13	protease, serine, 23	156.657	146.439
chr5-27367	chr5	90456586	90463696	+	100505994	Hs.628363	NR_103548	ENSG00000248323	LUCAT1	SCAL1	lung cancer associated transcript 1 (non-protein coding)	156.657	150.42
chr19-13711	chr19	4388181	4395742	+	6455	Hs.97616	NM_003025	HPRD:03462	SH3GL1	CNSA1|EEN|SH3D2B|SH3P8	SH3-domain GRB2-like 1	156.515	119.532
chr7-28439	chr7	41733770	41746107	+	3624	Hs.583348	NM_002192		INHBA	EDF|FRP	inhibin, beta A	156.195	142.726
chr14-18569	chr14	100216787	100226507	+	2009	Hs.12451	NM_004434	HPRD:03613	EML1	ELP79|EMAP|EMAPL|HuEMAP	echinoderm microtubule associated protein like 1	156.266	131.321
chr3-45457	chr3	194969922	194985478	+	152002	Hs.478741	NM_152531	HPRD:08757	XXYLT1	C3orf21	xyloside xylosyltransferase 1	156.266	129.292
chr19-11234	chr19	13273085	13281599	+	9592	Hs.501629	NM_004907	HPRD:09997	IER2	ETR101	immediate early response 2	156.124	117.657
chr6-29398	chr6	3739267	3754975	+	221749	Hs.484500	NM_183373	HPRD:12854	PXDC1	C6orf145	PX domain containing 1	155.982	143.454
chr11-33069	chr11	64629831	64641040	+	10938	Hs.523774	NM_006795	HPRD:09325	EHD1	H-PAST|HPAST1|PAST|PAST1	EH-domain containing 1	155.805	144.946
chr20-15338	chr20	19864672	19872322	+	54453	Hs.472270	NM_018993	HPRD:15249	RIN2	MACS|RASSF4	Ras and Rab interactor 2	155.805	131.244
chr10-26351	chr10	30926728	30938038	+	119180	Hs.522610	NM_183058	HPRD:14337	LYZL2	-	lysozyme-like 2	155.698	112.298
chr5-27921	chr5	57534512	57544710	+	101928569	Hs.319708	NR_104669	ENSG00000248132	LOC101928569	-	uncharacterized LOC101928569	155.627	136.717
chr3-46310	chr3	122793886	122805637	+	10954	Hs.477352	NM_006810	HPRD:08334	PDIA5	PDIR	protein disulfide isomerase family A, member 5	155.414	140.086
chr8-29940	chr8	103663217	103671681	+	7071	Hs.435001	NM_005655	HPRD:03527	KLF10	EGR-alpha|EGRA|TIEG|TIEG1	Kruppel-like factor 10	155.45	140.468
chr6-31207	chr6	114175350	114183108	+	4082	Hs.519909	NM_002356	HPRD:07519	MARCKS	80K-L|MACS|PKCSL|PRKCSL	myristoylated alanine-rich protein kinase C substrate	155.201	130.402
chr1-53087	chr1	78535946	78547575	+	54810	Hs.659356	NM_017655		GIPC2	SEMCAP-2|SEMCAP2	GIPC PDZ domain containing family, member 2	155.059	162.668
chr20-16012	chr20	48195654	48213500	+	5740	Hs.302085	NM_000961	HPRD:09046	PTGIS	CYP8|CYP8A1|PGIS|PTGI	prostaglandin I2 (prostacyclin) synthase	155.13	157.807
chr8-22074	chr8	22918985	22927594	+	286059	Hs.306673	NR_038873	ENSG00000246130	LOC286059	-	tumor necrosis factor receptor superfamily, member 10d, decoy with truncated death domain pseudogene	154.669	129.177
chr8-29390	chr8	23206700	23216024	+	100507156	Hs.661130	NR_038323	ENSG00000253837	LOC100507156	-	uncharacterized LOC100507156	154.705	117.197
chr10-23792	chr10	15237139	15246554	+	9397	Hs.60339	NM_004808		NMT2	-	N-myristoyltransferase 2	154.279	134.651
chr6-26059	chr6	11759960	11773317	+	84830	Hs.126409	NM_032744	HPRD:12836	ADTRP	AIG1L|C6orf105|dJ413H6.1	androgen-dependent TFPI-regulating protein	153.817	152.831
chr4-21604	chr4	145619090	145636841	+	646576	Hs.632595	NR_037595	ENSG00000248890	HHIP-AS1	-	HHIP antisense RNA 1	153.64	166.763
chr1-56311	chr1	113405460	113416085	+	100996702	Hs.632431	NR_103746	ENSG00000215866	LINC01356	-	long intergenic non-protein coding RNA 1356	153.604	138.478
chr16-19123	chr16	81642464	81652326	+	102465251		NR_106759		MIR6504	hsa-mir-6504	microRNA 6504	153.569	107.782
chr16-20866	chr16	73097493	73106102	+	463	Hs.598297	NM_006885	HPRD:00075	ZFHX3	ATBF1|ATBT|ZNF927	zinc finger homeobox 3	153.32	125.503
chr19-10718	chr19	41724106	41734095	+	558	Hs.590970	NM_001699	HPRD:00171	AXL	JTK11|UFO	AXL receptor tyrosine kinase	153.391	128.106
chr3-27143	chr3	30551990	30565578	+	7048	Hs.82028	NM_003242	HPRD:01823	TGFBR2	AAT3|FAA3|LDS1B|LDS2|LDS2B|MFS2|RIIC|TAAD2|TGFR-2|TGFbeta-RII	transforming growth factor, beta receptor II (70/80kDa)	153.249	160.409
chr5-35724	chr5	148957257	148964757	+	389337	Hs.256206	NM_001001669	HPRD:13454	ARHGEF37	-	Rho guanine nucleotide exchange factor (GEF) 37	153.214	138.248
chr7-32227	chr7	33761016	33771410	+	168667	Hs.660998	NM_133468	HPRD:16368	BMPER	CRIM3|CV-2|CV2	BMP binding endothelial regulator	152.966	116.585
chr12-30014	chr12	96585806	96593548	+	2004	Hs.46523	NM_005230		ELK3	ERP|NET|SAP2	ELK3, ETS-domain protein (SRF accessory protein 2)	152.93	136.449
chr1-63055	chr1	39590252	39602403	+	23499	Hs.472475	NM_012090	HPRD:09750	MACF1	ABP620|ACF7|MACF|OFC4	microtubule-actin crosslinking factor 1	152.753	139.588
chr22-11014	chr22	37877860	37883993	+	4242	Hs.517603	NM_002405	HPRD:03988	MFNG	-	MFNG O-fucosylpeptide 3-beta-N-acetylglucosaminyltransferase	152.788	140.928
chr20-14100	chr20	19791851	19800401	+	54453	Hs.472270	NM_018993	HPRD:15249	RIN2	MACS|RASSF4	Ras and Rab interactor 2	152.327	147.932
chr6-29895	chr6	144662707	144674761	+	7402	Hs.133135	NM_007124	HPRD:00547	UTRN	DMDL|DRP|DRP1	utrophin	152.256	139.397
chr18-13907	chr18	20834764	20844135	+	91768	Hs.11108	NM_138375	HPRD:16461	CABLES1	CABL1|CABLES|HsT2563|IK3-1	Cdk5 and Abl enzyme substrate 1	152.149	116.585
chr9-29425	chr9	676676	689783	+	23189	Hs.306764	NM_015158	HPRD:09651	KANK1	ANKRD15|CPSQ2|KANK	KN motif and ankyrin repeat domains 1	152.007	151.606
chr6-34606	chr6	129991433	130009271	+	93663	Hs.486458	NM_033515	HPRD:12474	ARHGAP18	MacGAP|SENEX|bA307O14.2	Rho GTPase activating protein 18	152.007	164.696
chr16-18598	chr16	81929109	81939219	+	93517	Hs.87779	NM_145168	HPRD:17118	SDR42E1	-	short chain dehydrogenase/reductase family 42E, member 1	151.972	127.187
chr11-25109	chr11	12217280	12226375	+	102466906		NR_106739		MIR6124	hsa-mir-6124	microRNA 6124	151.794	119.915
chr10-18617	chr10	54072740	54081123	+	22943	Hs.40499	NM_012242	HPRD:05544	DKK1	DKK-1|SK	dickkopf WNT signaling pathway inhibitor 1	151.439	166.572
chr6-29420	chr6	7725516	7736524	+	654	Hs.285671	NM_001718	HPRD:00211	BMP6	VGR|VGR1	bone morphogenetic protein 6	151.155	138.937
chr2-50187	chr2	85809573	85819299	+	10791	Hs.534373	NM_006634	HPRD:09513	VAMP5	-	vesicle-associated membrane protein 5	151.155	110.423
chr1-51795	chr1	78559766	78570927	+	54810	Hs.659356	NM_017655		GIPC2	SEMCAP-2|SEMCAP2	GIPC PDZ domain containing family, member 2	151.049	153.558
chr7-29685	chr7	115991358	115999426	+	26136	Hs.592286	NM_015641	HPRD:05833	TES	TESS|TESS-2	testis derived transcript (3 LIM domains)	150.872	139.779
chrX-16873	chrX	15527331	15544784	+	660	Hs.495731	NM_001721	HPRD:02111	BMX	ETK|PSCTK2|PSCTK3	BMX non-receptor tyrosine kinase	150.872	178.475
chr1-62757	chr1	16274589	16286794	+	7709	Hs.433764	NM_003443	HPRD:04968	ZBTB17	MIZ-1|ZNF151|ZNF60|pHZ-67	zinc finger and BTB domain containing 17	150.73	126.154
chr6-36559	chr6	132401481	132410005	+	100507254	Hs.103070	NR_038981		LINC01013	-	long intergenic non-protein coding RNA 1013	150.375	146.516
chr17-28609	chr17	4431462	4445216	+	10514	Hs.22824	NM_014520	HPRD:05349	MYBBP1A	P160|PAP2	MYB binding protein (P160) 1a	150.233	127.991
chr6-35886	chr6	12310173	12317118	+	1906	Hs.511899	NM_001955	HPRD:07030	EDN1	ARCND3|ET1|HDLCQ7|PPET1|QME	endothelin 1	149.984	119.379
chr16-20890	chr16	77330003	77345006	+	100130958	Hs.734779	NM_001129979	ENSG00000205078	SYCE1L	MRP2	synaptonemal complex central element protein 1-like	149.913	144.755
chr15-21806	chr15	60680936	60693437	+	302	Hs.511605	NM_004039	HPRD:01061	ANXA2	ANX2|ANX2L4|CAL1H|HEL-S-270|LIP2|LPC2|LPC2D|P36|PAP-IV	annexin A2	149.913	128.794
chr6-39670	chr6	44018247	44036239	+	221416	Hs.531926	NM_153246	HPRD:14640	C6orf223	-	chromosome 6 open reading frame 223	149.558	135.952
chr1-45197	chr1	85759413	85766395	+	8915	Hs.193516	NM_003921	HPRD:04625	BCL10	CARMEN|CIPER|CLAP|c-E10|mE10	B-cell CLL/lymphoma 10	149.381	136.105
chr9-29142	chr9	114819274	114826524	+	64420	Hs.494827	NM_022486	HPRD:15452	SUSD1	-	sushi domain containing 1	149.416	120.565
chr1-56653	chr1	184222534	184231501	+	81563	Hs.497159	NM_030806	HPRD:12721	C1orf21	PIG13	chromosome 1 open reading frame 21	149.133	168.792
chr2-39537	chr2	151328356	151344408	+	390	Hs.6838	NM_005168	HPRD:04233	RND3	ARHE|Rho8|RhoE|memB	Rho family GTPase 3	148.813	125.12
chr7-25222	chr7	132090256	132112128	+	91584	Hs.511454	NM_020911	HPRD:10901	PLXNA4	FAYV2820|PLEXA4|PLXNA4A|PLXNA4B|PRO34003	plexin A4	148.6	100.701
chr13-14858	chr13	40763456	40770686	+	100874127	Hs.578028	NR_046870	ENSG00000230710	LINC00332	NCRNA00332	long intergenic non-protein coding RNA 332	148.529	121.905
chr9-11046	chr9	125577038	125585799	+	5082	Hs.271749	NM_005388	HPRD:05108	PDCL	PhLP	phosducin-like	148.458	146.324
chr15-17673	chr15	57624554	57633690	+	101928611	Hs.569495	NR_120337		LINC01413	-	long intergenic non-protein coding RNA 1413	148.032	138.134
chr1-60990	chr1	39852394	39866849	+	643314	Hs.658760	NM_015038	ENSG00000255103	KIAA0754	-	KIAA0754	148.032	137.866
chr3-14803	chr3	15685904	15691325	+	686	Hs.517830	NM_000060	HPRD:08359	BTD	-	biotinidase	147.819	131.933
chr17-20978	chr17	57913155	57925303	+	406991	Hs.444569	NR_029493	miRBase:MI0000077	MIR21	MIRN21|hsa-mir-21|miR-21|miRNA21	microRNA 21	147.571	122.479
chr1-22989	chr1	218646354	218663891	+	103611157	Hs.133379	NR_125715		TGFB2-OT1	-	TGFB2 overlapping transcript 1	147.535	149.807
chr1-54876	chr1	156715756	156722802	+	3068	Hs.743948	NM_004494	HPRD:02079	HDGF	HMG1L2	hepatoma-derived growth factor	147.5	123.168
chrX-15848	chrX	45607186	45637031	+	407007		NR_029636	miRBase:MI0000299	MIR222	MIRN222|miRNA222|mir-222	microRNA 222	147.5	143.262
chr4-28210	chr4	56037519	56045767	+	3791	Hs.479756	NM_002253	HPRD:01867	KDR	CD309|FLK1|VEGFR|VEGFR2	kinase insert domain receptor (a type III receptor tyrosine kinase)	147.216	125.579
chr2-31355	chr2	110096747	110106020	+	100423027		NR_036224	miRBase:MI0015870	MIR4266	-	microRNA 4266	147.11	137.827
chr15-23622	chr15	95867111	95874431	+	400456	Hs.536404	NR_034095	ENSG00000248441	LINC01197	-	long intergenic non-protein coding RNA 1197	147.145	156.62
chr3-36417	chr3	194402871	194415501	+	131583	Hs.435080	NM_153690	HPRD:13308	FAM43A	-	family with sequence similarity 43, member A	147.039	127.799
chr11-19468	chr11	111599825	111610274	+	5519	Hs.269128	NM_002716	HPRD:04384	PPP2R1B	PP2A-Abeta|PR65B	protein phosphatase 2, regulatory subunit A, beta	146.861	125.962
chr19-18093	chr19	13260118	13268672	+	9592	Hs.501629	NM_004907	HPRD:09997	IER2	ETR101	immediate early response 2	146.861	127.685
chr21-7266	chr21	39007749	39021823	+	1859	Hs.368240	NM_001396	HPRD:09018	DYRK1A	DYRK|DYRK1|HP86|MNB|MNBH|MRD7	dual-specificity tyrosine-(Y)-phosphorylation regulated kinase 1A	146.293	135.607
chr11-26663	chr11	86641796	86654411	+	8322	Hs.591968	NM_012193	HPRD:05203	FZD4	CD344|EVR1|FEVR|FZD4S|Fz-4|Fz4|FzE4|GPCR|hFz4	frizzled class receptor 4	146.222	115.322
chr11-20520	chr11	128075639	128084503	+	2113	Hs.369438	NM_005238	HPRD:01260	ETS1	ETS-1|EWSR2|p54	v-ets avian erythroblastosis virus E26 oncogene homolog 1	146.08	160.754
chr2-24738	chr2	204973050	204982921	+	29851	Hs.56247	NM_012092	HPRD:09196	ICOS	AILIM|CD278|CVID1	inducible T-cell co-stimulator	145.761	120.068
chr2-54179	chr2	177277029	177287061	+	10651	Hs.470728	NM_006554	HPRD:09777	MTX2	-	metaxin 2	145.725	139.779
chr7-31175	chr7	39626203	39638287	+	57002	Hs.72168	NM_020192	HPRD:16669	YAE1D1	C7orf36	Yae1 domain containing 1	145.583	150.879
chr16-19699	chr16	81716336	81722764	+	100129617	Hs.657151	NR_045112		LOC100129617	-	uncharacterized LOC100129617	145.406	102.117
chr17-24369	chr17	40280422	40289367	+	94086	Hs.620611	NM_033194	HPRD:16319	HSPB9	CT51	heat shock protein, alpha-crystallin-related, B9	145.441	120.719
chr2-44795	chr2	128390105	128408552	+	2840	Hs.46453	NM_005291	HPRD:04351	GPR17	-	G protein-coupled receptor 17	145.441	145.253
chr19-10643	chr19	11198915	11209429	+	3949	Hs.213289	NM_000527	HPRD:06091	LDLR	FH|FHC|LDLCQ2	low density lipoprotein receptor	145.087	122.135
chr22-11950	chr22	41060698	41070696	+	2847	Hs.248122	NM_005297	HPRD:11874	MCHR1	GPR24|MCH-1R|MCH1R|SLC-1|SLC1	melanin-concentrating hormone receptor 1	145.122	111.15
chr10-11395	chr10	126764352	126775135	+	100423041		NR_036178		MIR4296	-	microRNA 4296	144.945	132.201
chr17-24589	chr17	67041021	67049655	+	10350	Hs.131686	NM_080283	HPRD:12401	ABCA9	EST640918	ATP-binding cassette, sub-family A (ABC1), member 9	145.016	137.062
chr3-39911	chr3	129368784	129379153	+	23023	Hs.477547	NM_015008	HPRD:15518	TMCC1	-	transmembrane and coiled-coil domain family 1	144.661	151.223
chr1-53644	chr1	201678124	201686125	+	100847050		NR_049823		MIR5191	-	microRNA 5191	144.554	120.91
chr12-36131	chr12	12028428	12041592	+	100873754		NR_046487	ENSG00000207449	RNU6-19P	RNU6-19	RNA, U6 small nuclear 19, pseudogene	144.483	119.379
chr9-27648	chr9	5507640	5513561	+	80380	Hs.532279	NM_025239	HPRD:16147	PDCD1LG2	B7DC|Btdc|CD273|PD-L2|PDCD1L2|PDL2|bA574F11.2	programmed cell death 1 ligand 2	144.448	117.389
chr10-30435	chr10	49810475	49818614	+	58504	Hs.655672	NM_021226	HPRD:12476	ARHGAP22	RhoGAP2|RhoGap22	Rho GTPase activating protein 22	144.377	119.264
chr13-14806	chr13	32833129	32848234	+	646799	Hs.569254	NM_001136571	ENSG00000189167	ZAR1L	Z3CXXC7|ZAR2	zygote arrest 1-like	144.164	138.019
chr17-28521	chr17	80800903	80808793	+	79755	Hs.464391	NM_024702	HPRD:08588	ZNF750	ZFP750	zinc finger protein 750	144.235	116.47
chr14-16372	chr14	105431982	105441833	+	113146	Hs.441783	NM_138420	ENSG00000185567	AHNAK2	C14orf78	AHNAK nucleoprotein 2	144.164	140.43
chr6-36725	chr6	151320123	151337249	+	25902	Hs.591343	NM_015440	HPRD:09967	MTHFD1L	FTHFSDC1|MTC1THFS|dJ292B18.2	methylenetetrahydrofolate dehydrogenase (NADP+ dependent) 1-like	143.951	136.756
chr15-20021	chr15	63333989	63347926	+	7168	Hs.133892	NM_000366	HPRD:01839	TPM1	C15orf13|CMD1Y|CMH3|HTM-alpha|LVNC9|TMSA	tropomyosin 1 (alpha)	143.88	130.211
chr8-15108	chr8	128746248	128756805	+	4609	Hs.202453	NM_002467	HPRD:01818	MYC	MRTL|MYCC|bHLHe39|c-Myc	v-myc avian myelocytomatosis viral oncogene homolog	143.809	135.033
chr1-55511	chr1	8191314	8200789	+	54206	Hs.605445	NM_018948	HPRD:09218	ERRFI1	GENE-33|MIG-6|MIG6|RALT	ERBB receptor feedback inhibitor 1	143.738	136.488
chr1-63879	chr1	151958708	151968019	+	6281	Hs.143873	NM_002966	HPRD:00232	S100A10	42C|ANX2L|ANX2LG|CAL1L|CLP11|Ca[1]|GP11|P11|p10	S100 calcium binding protein A10	143.738	116.011
chr4-21942	chr4	78838020	78845863	+	65008	Hs.532019	NM_020236	ENSG00000169288	MRPL1	BM022|L1MT|MRP-L1	mitochondrial ribosomal protein L1	143.596	163.701
chr22-12478	chr22	27901141	27911544	+	4330	Hs.268515	NM_002430	HPRD:08862	MN1	MGCR|MGCR1|MGCR1-PEN|dJ353E16.2	meningioma (disrupted in balanced translocation) 1	143.702	125.771
chr6-38028	chr6	3822217	3828797	+	26240	Hs.140944	NM_012135	HPRD:16883	FAM50B	D6S2654E|X5L	family with sequence similarity 50, member B	143.347	121.522
chr2-46303	chr2	173111336	173119586	+	1746	Hs.419	NM_004405	HPRD:00527	DLX2	TES-1|TES1	distal-less homeobox 2	143.312	116.661
chr5-35829	chr5	169558419	169567521	+	2299	Hs.87236	NM_012188	HPRD:03057	FOXI1	FKH10|FKHL10|FREAC-6|FREAC6|HFH-3|HFH3	forkhead box I1	143.418	105.791
chr18-8879	chr18	3592180	3598597	+	649446	Hs.19872	NM_001039796		DLGAP1-AS1	HsT914	DLGAP1 antisense RNA 1	143.17	115.781
chr10-26277	chr10	16869657	16877141	+	6251	Hs.524161	NM_012425	HPRD:01551	RSU1	RSP-1	Ras suppressor protein 1	143.135	119.762
chr17-28912	chr17	36603196	36613111	+	57636	Hs.374446	NM_020876	ENSG00000225485	ARHGAP23	-	Rho GTPase activating protein 23	143.17	129.407
chr1-50034	chr1	228269108	228280527	+	375	Hs.286221	NM_001658	HPRD:00054	ARF1	-	ADP-ribosylation factor 1	142.744	117.771
chr15-21581	chr15	39180756	39193080	+	400359	Hs.448785	NM_207444	HPRD:13418	C15orf53	-	chromosome 15 open reading frame 53	142.851	160.907
chr6-37805	chr6	148734245	148749581	+	23328	Hs.193133	NM_015278	HPRD:06408	SASH1	SH3D6A|dJ323M4|dJ323M4.1	SAM and SH3 domain containing 1	142.922	122.671
chr4-25085	chr4	86694464	86710354	+	83478	Hs.444229	NM_031305	HPRD:09804	ARHGAP24	FILGAP|RC-GAP72|RCGAP72|p73|p73RhoGAP	Rho GTPase activating protein 24	142.851	163.395
chr6-39727	chr6	53163458	53169703	+	100847075		NR_049866	miRBase:MI0019287	MIR5685	-	microRNA 5685	142.744	121.331
chr9-25840	chr9	117651775	117665011	+	944	Hs.494901	NM_001244		TNFSF8	CD153|CD30L|CD30LG	tumor necrosis factor (ligand) superfamily, member 8	142.673	118.269
chr9-29869	chr9	80453285	80465407	+	2776	Hs.269782	NM_002072		GNAQ	CMC1|G-ALPHA-q|GAQ|SWS	guanine nucleotide binding protein (G protein), q polypeptide	142.531	130.019
chr10-18023	chr10	71219883	71236200	+	23555	Hs.499941	NM_012339	HPRD:15511	TSPAN15	2700063A19Rik|NET-7|NET7|TM4SF15	tetraspanin 15	142.602	101.007
chr20-15643	chr20	62311856	62320877	+	8771	Hs.434878	NM_003823	HPRD:04527	TNFRSF6B	DCR3|DJ583P15.1.1|M68|M68E|TR6	tumor necrosis factor receptor superfamily, member 6b, decoy	142.354	122.594
chr2-42482	chr2	136991815	137004560	+	7852	Hs.593413	NM_003467	HPRD:01217	CXCR4	CD184|D2S201E|FB22|HM89|HSY3RR|LAP-3|LAP3|LCR1|LESTR|NPY3R|NPYR|NPYRL|NPYY3R|WHIM	chemokine (C-X-C motif) receptor 4	142.212	140.086
chr17-26999	chr17	19028615	19040809	+	400581	Hs.661470	NM_001129778		GRAPL	-	GRB2-related adaptor protein-like	142.176	131.168
chr1-22733	chr1	16691036	16705349	+	26099	Hs.252967	NM_001114600	HPRD:13213	SZRD1	C1orf144	SUZ RNA binding domain containing 1	142.105	125.541
chr5-29607	chr5	123931662	123942807	+	57507	Hs.266616	NM_020747	HPRD:18357	ZNF608	NY-REN-36	zinc finger protein 608	142.07	160.218
chr15-17997	chr15	39459713	39468620	+	400360	Hs.376109	NM_207445	HPRD:13437	C15orf54	-	chromosome 15 open reading frame 54	141.963	123.053
chr1-43906	chr1	19248112	19256658	+	8659	Hs.77448	NM_003748	HPRD:06009	ALDH4A1	ALDH4|P5CD|P5CDh	aldehyde dehydrogenase 4 family, member A1	141.857	110.155
chr12-7535	chr12	46776294	46785741	+	100288798	Hs.525922	NR_125377		LOC100288798	-	uncharacterized LOC100288798	141.715	144.64
chr1-53022	chr1	66829820	66842747	+	5142	Hs.198072	NM_002600	HPRD:02528	PDE4B	DPDE4|PDEIVB	phosphodiesterase 4B, cAMP-specific	141.431	129.675
chr10-31126	chr10	5983183	5989991	+	3601	Hs.445124	NM_002189	HPRD:03045	IL15RA	CD215	interleukin 15 receptor, alpha	141.112	116.814
chr1-57116	chr1	9493963	9505270	+	100506022	Hs.131775	NR_104622		LOC100506022	-	uncharacterized LOC100506022	140.97	113.408
chr8-24812	chr8	103816635	103824190	+	51582	Hs.459106	NM_015878	HPRD:07443	AZIN1	OAZI|OAZIN|ODC1L	antizyme inhibitor 1	140.899	110.767
chr17-12180	chr17	38170174	38183621	+	1440	Hs.2233	NM_000759	HPRD:00736	CSF3	C17orf33|CSF3OS|GCSF	colony stimulating factor 3 (granulocyte)	140.721	134.765
chr10-27913	chr10	42378886	42400822	+	441666	Hs.255729	NR_024380	ENSG00000215146	LOC441666	-	zinc finger protein 91 pseudogene	140.686	299.27
chr12-36886	chr12	96533429	96540987	+	2004	Hs.46523	NM_005230		ELK3	ERP|NET|SAP2	ELK3, ETS-domain protein (SRF accessory protein 2)	140.65	103.418
chr1-55969	chr1	59277736	59286057	+	100131060	Hs.680604	NR_034014	ENSG00000234807	LINC01135	-	long intergenic non-protein coding RNA 1135	140.615	117.503
chr12-32094	chr12	25095592	25102752	+	586	Hs.438993	NM_005504	HPRD:00216	BCAT1	BCATC|BCT1|ECA39|MECA39|PNAS121|PP18	branched chain amino-acid transaminase 1, cytosolic	140.579	156.123
chr8-17849	chr8	10632523	10637983	+	83595	Hs.709543	NM_031439	HPRD:18087	SOX7	-	SRY (sex determining region Y)-box 7	140.544	113.025
chr11-29386	chr11	75268075	75277683	+	871	Hs.596449	NM_001235	HPRD:02968	SERPINH1	AsTP3|CBP1|CBP2|HSP47|OI10|PPROM|RA-A47|SERPINH2|gp46	serpin peptidase inhibitor, clade H (heat shock protein 47), member 1, (collagen binding protein 1)	140.473	113.217
chr1-30685	chr1	68250500	68262724	+	100289178	Hs.677603	NR_040077	ENSG00000232284	GNG12-AS1	-	GNG12 antisense RNA 1	140.118	126.115
chr2-52644	chr2	218763393	218770970	+	102465485		NR_106867		MIR6809	hsa-mir-6809	microRNA 6809	140.224	135.493
chr17-20156	chr17	57859044	57870311	+	406991	Hs.444569	NR_029493	miRBase:MI0000077	MIR21	MIRN21|hsa-mir-21|miR-21|miRNA21	microRNA 21	140.047	143.76
chr16-11134	chr16	82660639	82674605	+	1012	Hs.654386	NM_001257	HPRD:03219	CDH13	CDHH|P105	cadherin 13	140.011	101.084
chr5-30999	chr5	66305104	66313287	+	375449	Hs.595458	NM_015183	HPRD:14195	MAST4	-	microtubule associated serine/threonine kinase family member 4	139.763	120.259
chr17-26860	chr17	1985571	1996023	+	23293	Hs.448342	NM_017575	HPRD:06502	SMG6	C17orf31|EST1A|SMG-6|hSMG5/7a	SMG6 nonsense mediated mRNA decay factor	139.656	121.675
chr6-30218	chr6	35391408	35397374	+	2178	Hs.302003	NM_021922	HPRD:02943	FANCE	FACE|FAE	Fanconi anemia, complementation group E	139.621	114.02
chr14-19902	chr14	61566800	61575036	+	145389	Hs.200738	NM_153811	HPRD:15382	SLC38A6	NAT-1	solute carrier family 38, member 6	139.834	103.189
chr10-31802	chr10	93354405	93366461	+	100188947	Hs.535293	NR_024467		HECTD2-AS1	-	HECTD2 antisense RNA 1	139.585	145.903
chr16-17613	chr16	81542986	81554588	+	102465840		NR_107008		MIR7854	hsa-mir-7854	microRNA 7854	139.479	114.824
chr17-25177	chr17	61750774	61759661	+	80774	Hs.591166	NM_030576	HPRD:14407	LIMD2	-	LIM domain containing 2	139.195	113.906
chr3-41798	chr3	52522593	52533552	+	23166	Hs.301989	NM_015136	HPRD:09778	STAB1	CLEVER-1|FEEL-1|FELE-1|FEX1|STAB-1	stabilin 1	139.089	118.652
chr2-50326	chr2	109786357	109792575	+	100422863		NR_036223	miRBase:MI0015869	MIR4265	-	microRNA 4265	139.018	114.403
chr18-14122	chr18	53862603	53871211	+	100505474	Hs.662191	NR_040025	ENSG00000267712	LOC100505474	-	uncharacterized LOC100505474	138.876	132.163
chr19-18030	chr19	6232725	6244959	+	4298	Hs.10095	NM_005934		MLLT1	ENL|LTG19|YEATS1	myeloid/lymphoid or mixed-lineage leukemia (trithorax homolog, Drosophila); translocated to, 1	138.947	116.929
chr19-16683	chr19	3667376	3674362	+	23396	Hs.282177	NM_012398	HPRD:05834	PIP5K1C	LCCS3|PIP5K-GAMMA|PIP5K1-gamma|PIP5Kgamma	phosphatidylinositol-4-phosphate 5-kinase, type I, gamma	138.769	128.45
chr15-20361	chr15	39132651	39140228	+	400359	Hs.448785	NM_207444	HPRD:13418	C15orf53	-	chromosome 15 open reading frame 53	138.485	155.702
chr15-23601	chr15	93157487	93170993	+	400451	Hs.27373	NM_207446	HPRD:14220	FAM174B	-	family with sequence similarity 174, member B	138.556	134.268
chr2-49561	chr2	238163094	238168257	+	1293	Hs.233240	NM_004369	HPRD:00371	COL6A3	-	collagen, type VI, alpha 3	138.45	133.158
chr2-52520	chr2	201979324	201987455	+	8837	Hs.390736	NM_003879	HPRD:04671	CFLAR	CASH|CASP8AP1|CLARP|Casper|FLAME|FLAME-1|FLAME1|FLIP|I-FLICE|MRIT|c-FLIP|c-FLIPL|c-FLIPR|c-FLIPS	CASP8 and FADD-like apoptosis regulator	138.237	120.795
chr19-14432	chr19	41220067	41230515	+	80271	Hs.515415	NM_025194	HPRD:09400	ITPKC	IP3-3KC|IP3KC	inositol-trisphosphate 3-kinase C	138.343	112.03
chrX-10274	chrX	99896925	99910158	+	27286	Hs.306339	NM_014467	HPRD:06726	SRPX2	BPP|CBPS|PMGX|RESDX|SRPUL	sushi-repeat containing protein, X-linked 2	138.13	121.599
chr22-10431	chr22	27631994	27639136	+	101929539	Hs.517505	NR_110540	ENSG00000223704	LINC01422	-	long intergenic non-protein coding RNA 1422	137.953	117.771
chr11-21559	chr11	96039127	96049459	+	100422991		NR_036125	miRBase:MI0014197	MIR1260B	-	microRNA 1260b	137.988	126.268
chr10-31237	chr10	17063847	17074409	+	8029	Hs.166206	NM_001081	HPRD:04296	CUBN	IFCR|MGA1|gp280	cubilin (intrinsic factor-cobalamin receptor)	137.669	126.996
chr7-31232	chr7	46784443	46795879	+	3486	Hs.450230	NM_000598	HPRD:00899	IGFBP3	BP-53|IBP3	insulin-like growth factor binding protein 3	137.562	130.287
chr17-18547	chr17	18940393	18952525	+	10750	Hs.567416	NM_006613		GRAP	-	GRB2-related adaptor protein	137.492	132.813
chr9-30352	chr9	134582204	134594070	+	2889	Hs.127897	NM_005312	HPRD:02627	RAPGEF1	C3G|GRF2	Rap guanine nucleotide exchange factor (GEF) 1	137.172	114.212
chr5-37030	chr5	153664032	153669708	+	55568	Hs.631797	NM_017540	HPRD:12157	GALNT10	GALNACT10|PPGALNACT10|PPGANTASE10	polypeptide N-acetylgalactosaminyltransferase 10	137.03	132.048
chr10-30439	chr10	50152053	50157546	+	474354	Hs.202438	NM_001006939	HPRD:17450	LRRC18	UNQ933|UNQ9338|VKGE9338	leucine rich repeat containing 18	137.066	105.791
chr6-36828	chr6	167008720	167015139	+	6196	Hs.655277	NM_021135	HPRD:03403	RPS6KA2	HU-2|MAPKAPK1C|RSK|RSK3|S6K-alpha|S6K-alpha2|p90-RSK3|pp90RSK3	ribosomal protein S6 kinase, 90kDa, polypeptide 2	136.995	118.652
chr19-18217	chr19	35451161	35455886	+	126375	Hs.50405	NM_175872	HPRD:13430	ZNF792	-	zinc finger protein 792	136.888	111.533
chr2-48138	chr2	10537302	10549728	+	3241	Hs.580427	NM_002149	HPRD:02564	HPCAL1	BDR1|HLP2|VILIP-3	hippocalcin-like 1	136.782	110.691
chr4-29433	chr4	95452340	95475040	+	10611	Hs.480311	NM_006457	HPRD:05799	PDLIM5	ENH|ENH1|LIM	PDZ and LIM domain 5	136.533	152.448
chr12-32965	chr12	15098918	15108376	+	397	Hs.504877	NM_001175	HPRD:04162	ARHGDIB	D4|GDIA2|GDID4|LYGDI|Ly-GDI|RAP1GN1|RhoGDI2	Rho GDP dissociation inhibitor (GDI) beta	136.462	144.257
chr17-28004	chr17	38262620	38271389	+	9572	Hs.724	NM_021724	HPRD:03873	NR1D1	EAR1|THRA1|THRAL|ear-1|hRev	nuclear receptor subfamily 1, group D, member 1	136.32	111.226
chr19-16184	chr19	48623059	48630508	+	8605	Hs.631562	NM_003706	HPRD:04673	PLA2G4C	CPLA2-gamma	phospholipase A2, group IVC (cytosolic, calcium-independent)	136.462	107.322
chr22-9658	chr22	46390849	46398247	+	730668	Hs.640071	NR_027240		LOC730668	-	dynein heavy chain -like pseudogene	136.32	128.488
chr17-15702	chr17	45299928	45310934	+	4635	Hs.463300	NM_002476	HPRD:01176	MYL4	ALC1|AMLC|GT1	myosin, light chain 4, alkali; atrial, embryonic	136.214	103.189
chr5-28562	chr5	43033480	43045129	+	389289	Hs.529385	NM_001014279		ANXA2R	AX2R|AXIIR|C5orf39	annexin A2 receptor	136.001	114.709
chr6-27120	chr6	12598950	12610215	+	221692	Hs.436996	NM_030948		PHACTR1	RPEL|RPEL1|dJ257A7.2	phosphatase and actin regulator 1	136.107	115.207
chr1-64440	chr1	214718784	214727713	+	5784	Hs.193557	NM_005401	HPRD:04402	PTPN14	PEZ|PTP36	protein tyrosine phosphatase, non-receptor type 14	135.965	117.848
chr7-27885	chr7	104610744	104625954	+	100216546	Hs.369356	NR_039981		LINC01004	-	long intergenic non-protein coding RNA 1004	135.93	136.564
chr3-46732	chr3	168955311	168963954	+	2122	Hs.744090	NM_004991	HPRD:01310	MECOM	AML1-EVI-1|EVI1|MDS1|MDS1-EVI1|PRDM3	MDS1 and EVI1 complex locus	136.001	150.496
chr15-9853	chr15	42782520	42794405	+	8773	Hs.511149	NM_003825	HPRD:03962	SNAP23	HsT17016|SNAP-23|SNAP23A|SNAP23B	synaptosomal-associated protein, 23kDa	135.681	131.512
chr6-31691	chr6	31701295	31708611	+	1192	Hs.414565	NM_001288	HPRD:04188	CLIC1	G6|NCC27	chloride intracellular channel 1	135.433	103.418
chr16-17849	chr16	27264119	27276833	+	400512	Hs.434412	NR_037184	ENSG00000245888	FLJ21408	-	uncharacterized LOC400512	135.504	116.929
chr2-40698	chr2	202558396	202565823	+	58538	Hs.63085	NM_033066	HPRD:07360	MPP4	ALS2CR5|DLG6	membrane protein, palmitoylated 4 (MAGUK p55 subfamily member 4)	135.22	122.02
chr18-12674	chr18	26733063	26747352	+	1000	Hs.464829	NM_001792	HPRD:00226	CDH2	CD325|CDHN|CDw325|NCAD	cadherin 2, type 1, N-cadherin (neuronal)	135.114	147.396
chr14-21582	chr14	105938780	105944431	+	1397	Hs.534309	NM_001312	HPRD:03113	CRIP2	CRIP|CRP2|ESP1	cysteine-rich protein 2	135.114	128.986
chr5-35187	chr5	73038998	73049186	+	64283	Hs.482521	NM_001080479	ENSG00000214944	ARHGEF28	RGNEF|RIP2|p190RHOGEF	Rho guanine nucleotide exchange factor (GEF) 28	135.043	133.196
chr12-15254	chr12	56911715	56923597	+	5939	Hs.505729	NM_002898		RBMS2	SCR3	RNA binding motif, single stranded interacting protein 2	134.972	133.694
chr17-22335	chr17	57500015	57510560	+	100616204		NR_039882		MIR4729	-	microRNA 4729	134.759	106.787
chr19-7731	chr19	2235271	2243223	+	8175	Hs.115232	NM_007165	HPRD:02877	SF3A2	PRP11|PRPF11|SAP62|SF3a66	splicing factor 3a, subunit 2, 66kDa	134.759	100.739
chr11-28638	chr11	76374816	76384505	+	2615	Hs.151641	NM_005512	HPRD:00667	LRRC32	D11S833E|GARP	leucine rich repeat containing 32	134.723	115.513
chr3-39758	chr3	99354749	99372886	+	1295	Hs.654548	NM_001850	HPRD:00372	COL8A1	C3orf7	collagen, type VIII, alpha 1	134.439	130.632
chr22-12764	chr22	19981907	19991474	+	421	Hs.713616	NM_001670	HPRD:03778	ARVCF	-	armadillo repeat gene deleted in velocardiofacial syndrome	134.262	107.782
chr2-47752	chr2	188405067	188420769	+	7035	Hs.516578	NM_006287	HPRD:01064	TFPI	EPI|LACI|TFI|TFPI1	tissue factor pathway inhibitor (lipoprotein-associated coagulation inhibitor)	134.297	196.502
chr9-29674	chr9	35514832	35522619	+	9853	Hs.493796	NM_014806	HPRD:18009	RUSC2	Iporin	RUN and SH3 domain containing 2	134.226	114.556
chr19-17135	chr19	4712040	4725443	+	91039	Hs.515081	NM_139159	HPRD:07001	DPP9	DP9|DPLP9|DPRP-2|DPRP2	dipeptidyl-peptidase 9	134.262	127.302
chr1-56491	chr1	161166623	161173549	+	4720	Hs.173611	NM_004550	HPRD:04285	NDUFS2	CI-49	NADH dehydrogenase (ubiquinone) Fe-S protein 2, 49kDa (NADH-coenzyme Q reductase)	134.12	106.557
chr8-29651	chr8	55060605	55068963	+	29088	Hs.18349	NM_014175		MRPL15	L15mt|MRP-L15|MRP-L7|RPML7	mitochondrial ribosomal protein L15	133.942	137.636
chrX-11848	chrX	13136275	13146902	+	171484	Hs.667546	NM_174901	HPRD:06507	FAM9C	TEX39C	family with sequence similarity 9, member C	133.8	141.693
chr3-39459	chr3	34246844	34255607	+	10015	Hs.475896	NM_013374	HPRD:06425	PDCD6IP	AIP1|ALIX|DRIP4|HP95	programmed cell death 6 interacting protein	133.517	130.402
chr13-11880	chr13	80505729	80512995	+	101927195	Hs.342412	NR_120413	ENSG00000229175	LINC00382	TCONS_00021500	long intergenic non-protein coding RNA 382	133.588	125.426
chr12-28299	chr12	26841348	26859717	+	3709	Hs.512235	NM_002223	HPRD:02536	ITPR2	CFAP48|IP3R2	inositol 1,4,5-trisphosphate receptor, type 2	133.588	127.761
chr18-8678	chr18	77265371	77269958	+	4772	Hs.534074	NM_006162	HPRD:02729	NFATC1	NF-ATC|NFAT2|NFATc	nuclear factor of activated T-cells, cytoplasmic, calcineurin-dependent 1	133.375	118.422
chr22-12515	chr22	30815047	30823329	+	51537	Hs.713636	NM_016498	HPRD:17612	MTFP1	MTP18	mitochondrial fission process 1	133.41	106.978
chr7-31584	chr7	106175704	106184554	+	168455	Hs.29692	NM_175884	HPRD:08202	CCDC71L	C7orf74	coiled-coil domain containing 71-like	133.304	177.978
chr3-23280	chr3	168861137	168870805	+	2122	Hs.744090	NM_004991	HPRD:01310	MECOM	AML1-EVI-1|EVI1|MDS1|MDS1-EVI1|PRDM3	MDS1 and EVI1 complex locus	133.162	130.938
chr13-10379	chr13	77451765	77461744	+	115207	Hs.644125	NM_138444	HPRD:11060	KCTD12	C13orf2|PFET1|PFETIN	potassium channel tetramerization domain containing 12	133.162	146.056
chrX-12957	chrX	13176962	13187530	+	171484	Hs.667546	NM_174901	HPRD:06507	FAM9C	TEX39C	family with sequence similarity 9, member C	132.878	128.756
chr2-26363	chr2	150585481	150594086	+	27249	Hs.5324	NM_015702	HPRD:10781	MMADHC	C2orf25|CL25022|cblD	methylmalonic aciduria (cobalamin deficiency) cblD type, with homocystinuria	132.771	133.234
chr5-28769	chr5	90573644	90580843	+	100505994	Hs.628363	NR_103548	ENSG00000248323	LUCAT1	SCAL1	lung cancer associated transcript 1 (non-protein coding)	132.807	140.621
chr6-25516	chr6	158458886	158465603	+	8871	Hs.434494	NM_003898	HPRD:10259	SYNJ2	INPP5H	synaptojanin 2	132.984	99.859
chr11-30544	chr11	128365925	128380630	+	2113	Hs.369438	NM_005238	HPRD:01260	ETS1	ETS-1|EWSR2|p54	v-ets avian erythroblastosis virus E26 oncogene homolog 1	132.807	102.729
chr2-53220	chr2	43444727	43456644	+	678	Hs.503093	NM_006887	HPRD:18319	ZFP36L2	BRF2|ERF-2|ERF2|RNF162C|TIS11D	ZFP36 ring finger protein-like 2	132.594	126.957
chr20-13006	chr20	49154094	49161177	+	5770	Hs.417549	NM_002827	HPRD:01477	PTPN1	PTP1B	protein tyrosine phosphatase, non-receptor type 1	132.665	108.93
chr3-45133	chr3	157245556	157254119	+	152078	Hs.259046	NM_001099777	ENSG00000174899	C3orf55	-	chromosome 3 open reading frame 55	132.558	115.934
chr22-10733	chr22	36549933	36557931	+	80833	Hs.474737	NM_014349	HPRD:06264	APOL3	APOLIII|CG121	apolipoprotein L, 3	132.487	118.843
chr8-19778	chr8	26464496	26473221	+	1808	Hs.593187	NM_001386	HPRD:03914	DPYSL2	CRMP-2|CRMP2|DHPRP2|DRP-2|DRP2|N2A3|ULIP-2|ULIP2	dihydropyrimidinase-like 2	132.558	102.653
chr13-14472	chr13	42217149	42228251	+	100847026		NR_049803		MIR5006	-	microRNA 5006	132.239	132.316
chr3-37339	chr3	14844389	14854495	+	152273	Hs.412406	NM_152536	HPRD:13322	FGD5	ZFYVE23	FYVE, RhoGEF and PH domain containing 5	132.061	110.614
chr7-31061	chr7	22620625	22631398	+	100506178	Hs.668122	NR_038393	ENSG00000232759	LOC100506178	-	uncharacterized LOC100506178	132.274	108.547
chr16-19854	chr16	3069867	3074768	+	79228	Hs.412304	NM_024339	HPRD:14504	THOC6	BBIS|WDR58|fSAP35	THO complex 6 homolog (Drosophila)	131.955	113.599
chr19-17796	chr19	42778459	42791299	+	23152	Hs.388236	NM_015125	HPRD:10831	CIC	-	capicua transcriptional repressor	131.494	114.059
chr15-23340	chr15	67407101	67421780	+	4088	Hs.727986	NM_005902	HPRD:04380	SMAD3	HSPC193|HsT17436|JV15-2|LDS1C|LDS3|MADH3	SMAD family member 3	131.458	110.384
chr4-13024	chr4	124900935	124910831	+	285419	Hs.535763	NR_027105	ENSG00000249464	LINC01091	-	long intergenic non-protein coding RNA 1091	131.352	146.937
chr3-43724	chr3	170071012	170082784	+	6498	Hs.536655	NM_005414	HPRD:01319	SKIL	SNO|SnoA|SnoI|SnoN	SKI-like proto-oncogene	131.103	125.771
chrX-16221	chrX	9975340	9992534	+	55841	Hs.527524	NM_015691	HPRD:11136	WWC3	BM042	WWC family member 3	131.174	115.36
chr12-36184	chr12	19724712	19731745	+	121536	Hs.126497	NM_153207		AEBP2	-	AE binding protein 2	131.068	126.46
chr16-18270	chr16	16086289	16101368	+	4363	Hs.391464	NM_004996	HPRD:01153	ABCC1	ABC29|ABCC|GS-X|MRP|MRP1	ATP-binding cassette, sub-family C (CFTR/MRP), member 1	130.997	98.098
chr17-25948	chr17	73865323	73875153	+	91107	Hs.293660	NM_033452	HPRD:15564	TRIM47	GOA|RNF100	tripartite motif containing 47	130.997	108.318
chr8-20076	chr8	131270460	131278757	+	29065	Hs.639318	NR_002765		ASAP1-IT1	ASAP1-IT|ASAP1IT|ASAP1IT1|DDEF1IT1|HSPC054|NCRNA00050	ASAP1 intronic transcript 1 (non-protein coding)	130.926	132.852
chr16-20496	chr16	14142258	14153918	+	57496	Hs.49143	NM_014048	HPRD:17577	MKL2	MRTF-B|MRTFB|NPD001	MKL/myocardin-like 2	130.961	95.342
chr3-45057	chr3	149364961	149378878	+	25937	Hs.477921	NM_015472	HPRD:09580	WWTR1	TAZ	WW domain containing transcription regulator 1	130.89	117.618
chr12-18191	chr12	49894830	49907792	+	23416	Hs.64064	NM_012284	HPRD:05164	KCNH3	BEC1|ELK2|Kv12.2	potassium voltage-gated channel, subfamily H (eag-related), member 3	130.713	146.592
chr19-17952	chr19	780754	785378	+	5725	Hs.172550	NM_002819	HPRD:02823	PTBP1	HNRNP-I|HNRNPI|HNRPI|PTB|PTB-1|PTB-T|PTB2|PTB3|PTB4|pPTB	polypyrimidine tract binding protein 1	130.748	116.814
chr11-31103	chr11	75055621	75064506	+	408	Hs.503284	NM_004041	HPRD:00146	ARRB1	ARB1|ARR1	arrestin, beta 1	130.642	103.342
chr1-60659	chr1	11985731	11995729	+	5351	Hs.75093	NM_000302	HPRD:01086	PLOD1	EDS6|LH|LH1|LLH|PLOD	procollagen-lysine, 2-oxoglutarate 5-dioxygenase 1	130.535	104.988
chr1-49396	chr1	68638429	68646228	+	100302279		NR_031664		MIR1262	MIRN1262|hsa-mir-1262	microRNA 1262	130.5	110.805
chr2-52875	chr2	9394937	9405561	+	8853	Hs.555902	NM_003887	HPRD:04820	ASAP2	AMAP2|CENTB3|DDEF2|PAG3|PAP|Pap-alpha|SHAG1	ArfGAP with SH3 domain, ankyrin repeat and PH domain 2	130.5	110.04
chr20-16579	chr20	57219081	57228858	+	8675	Hs.307913	NM_003763	HPRD:04718	STX16	SYN16	syntaxin 16	130.429	130.134
chr8-25704	chr8	142157348	142170207	+	22898	Hs.18166	NM_014957	HPRD:11114	DENND3	-	DENN/MADD domain containing 3	130.145	116.164
chr11-29278	chr11	62340317	62347229	+	1937	Hs.144835	NM_001404	HPRD:11745	EEF1G	EF1G|GIG35	eukaryotic translation elongation factor 1 gamma	130.145	98.213
chr22-11083	chr22	46461509	46473380	+	400931	Hs.235838	NM_207477	HPRD:16929	MIRLET7BHG	linc-Ppara	MIRLET7B host gene (non-protein coding)	130.074	123.742
chr16-12905	chr16	29984967	29993015	+	9344	Hs.291623	NM_004783	HPRD:18147	TAOK2	MAP3K17|PSK|PSK1|PSK1-BETA|TAO1|TAO2	TAO kinase 2	129.861	89.716
chrX-16774	chrX	153953094	153967664	+	139716	Hs.496982	NM_080612	HPRD:06571	GAB3	-	GRB2-associated binding protein 3	129.825	122.058
chr2-49305	chr2	201649119	201654796	+	9689	Hs.355983	NM_014670	HPRD:16570	BZW1	BZAP45|Nbla10236	basic leucine zipper and W2 domains 1	129.542	110.576
chr20-13582	chr20	43316409	43325991	+	79015	Hs.671450	NM_024049	ENSG00000132832	LINC01260	-	long intergenic non-protein coding RNA 1260	129.435	121.828
chr9-29169	chr9	116712934	116721759	+	114991	Hs.349208	NM_133374	HPRD:18719	ZNF618	FP13169|NEDD10	zinc finger protein 618	129.187	107.705
chr17-17449	chr17	66296159	66303745	+	22901	Hs.437249	NM_014960		ARSG	-	arylsulfatase G	129.293	107.705
chr15-22588	chr15	67049308	67060089	+	4091	Hs.153863	NM_005585	HPRD:04240	SMAD6	AOVD2|HsT17432|MADH6|MADH7	SMAD family member 6	129.293	103.304
chr7-21212	chr7	150279892	150286093	+	55303	Hs.647101	NM_018326	HPRD:16281	GIMAP4	IAN-1|IAN1|IMAP4	GTPase, IMAP family member 4	129.293	111.341
chr3-34019	chr3	193850990	193860972	+	3280	Hs.250666	NM_005524	HPRD:00770	HES1	HES-1|HHL|HRY|bHLHb39	hes family bHLH transcription factor 1	129.08	120.489
chr12-34216	chr12	52309588	52321929	+	94	Hs.591026	NM_000020	HPRD:03181	ACVRL1	ACVRLK1|ALK-1|ALK1|HHT|HHT2|ORW2|SKR3|TSR-I	activin A receptor type II-like 1	128.69	106.71
chrX-12647	chrX	39611099	39622252	+	54880	Hs.659681	NM_017745	HPRD:06458	BCOR	ANOP2|MAA2|MCOPS2	BCL6 corepressor	129.009	109.313
chr16-13807	chr16	75410590	75420221	+	10428	Hs.461361	NM_006324	HPRD:16282	CFDP1	BCNT|BUCENTAUR|CENP-29|CP27|SWC5|Yeti|p97	craniofacial development protein 1	128.69	137.674
chr3-36290	chr3	171545127	171561602	+	389177	Hs.642307	NM_001164436	ENSG00000186329	TMEM212	-	transmembrane protein 212	128.583	128.029
chr11-28212	chr11	1926059	1931450	+	101927624	Hs.523404	NR_120534		LINC01150	2G7|TCONS_00019134	long intergenic non-protein coding RNA 1150	128.477	88.95
chr6-38734	chr6	111921886	111928243	+	10758	Hs.561514	NM_147200	HPRD:06129	TRAF3IP2	ACT1|C6orf2|C6orf4|C6orf5|C6orf6|CANDF8|CIKS|PSORS13	TRAF3 interacting protein 2	128.477	95.993
chr19-16344	chr19	11371573	11382402	+	57572	Hs.591002	NM_020812	HPRD:13243	DOCK6	AOS2|ZIR1	dedicator of cytokinesis 6	128.477	107.858
chr5-32816	chr5	55572359	55579252	+	79722	Hs.436214	NM_024669	HPRD:07758	ANKRD55	-	ankyrin repeat domain 55	128.157	105.83
chr11-26291	chr11	12305170	12310781	+	84953	Hs.128196	NM_032867	HPRD:08610	MICALCL	Ebitein1	MICAL C-terminal like	128.122	102.347
chr8-26396	chr8	128978439	128986006	+	100302161		NR_031610	miRBase:MI0006338	MIR1205	MIRN1205|hsa-mir-1205	microRNA 1205	127.873	95.189
chr18-10897	chr18	19747489	19760925	+	2627	Hs.514746	NM_005257	HPRD:09043	GATA6	-	GATA binding protein 6	127.873	132.277
chr5-34647	chr5	163183307	163191264	+	27430	Hs.54642	NM_013283	HPRD:05701	MAT2B	MAT-II|MATIIbeta|Nbla02999|SDR23E1|TGR	methionine adenosyltransferase II, beta	127.873	128.182
chr10-26246	chr10	12885066	12892729	+	283070	Hs.600547	NR_027322		LOC283070	-	uncharacterized LOC283070	127.944	108.279
chr1-55628	chr1	21585832	21598693	+	1889	Hs.195080	NM_001397	HPRD:02690	ECE1	ECE	endothelin converting enzyme 1	127.838	99.591
chr12-31175	chr12	19888685	19901251	+	100506393	Hs.658356	NR_040098	ENSG00000256287	LOC100506393	-	uncharacterized LOC100506393	127.625	156.046
chr2-30620	chr2	45480939	45492544	+	400952	Hs.468368	NR_033831	ENSG00000205054	LINC01121	UNQ6975	long intergenic non-protein coding RNA 1121	127.448	115.59
chr11-33084	chr11	65322542	65329987	+	4054	Hs.289019	NM_021070	HPRD:03649	LTBP3	LTBP-3|LTBP2|STHAG6|pp6425	latent transforming growth factor beta binding protein 3	127.27	114.174
chr11-27039	chr11	29137987	29144171	+	102466876		NR_107035		MIR8068	hsa-mir-8068	microRNA 8068	127.199	111.915
chr12-21631	chr12	6640973	6648037	+	2597	Hs.544577	NM_002046	HPRD:00713	GAPDH	G3PD|GAPD|HEL-S-162eP	glyceraldehyde-3-phosphate dehydrogenase	127.306	107.246
chr20-16851	chr20	32373898	32381852	+	101929746	Hs.504633	NR_110623	ENSG00000230753	ZNF341-AS1	-	ZNF341 antisense RNA 1	127.164	103.686
chr2-43544	chr2	111202389	111210613	+	96626	Hs.535619	NM_033514	HPRD:17277	LIMS3	PINCH-3	LIM and senescent cell antigen-like domains 3	126.986	116.547
chr6-34630	chr6	134491215	134501460	+	6446	Hs.510078	NM_005627	HPRD:04264	SGK1	SGK	serum/glucocorticoid regulated kinase 1	126.915	109.542
chr11-27154	chr11	62306146	62317196	+	79026	Hs.502756	NM_001620	HPRD:14684	AHNAK	AHNAKRS	AHNAK nucleoprotein	126.915	101.16
chr8-6707	chr8	128806161	128816694	+	100302185		NR_031609	miRBase:MI0006337	MIR1204	hsa-mir-1204	microRNA 1204	126.844	107.169
chr18-12167	chr18	8740623	8753845	+	23255	Hs.707920	NM_015210	HPRD:11110	MTCL1	CCDC165|KIAA0802|SOGA2	microtubule crosslinking factor 1	126.951	115.513
chr2-20903	chr2	113381610	113389915	+	400999	Hs.585221	NR_033871		FLJ42351	-	uncharacterized LOC400999	126.667	98.634
chr6-39572	chr6	35008715	35017208	+	6954	Hs.435371	NM_018679	HPRD:01749	TCP11	D6S230E|FPPR	t-complex 11, testis-specific	126.738	110.231
chr1-56423	chr1	153536325	153541689	+	6273	Hs.516484	NM_005978	HPRD:01508	S100A2	CAN19|S100L	S100 calcium binding protein A2	126.631	94.768
chr20-12297	chr20	30422782	30434622	+	2307	Hs.516971	NM_004118	HPRD:04246	FOXS1	FKHL18|FREAC10	forkhead box S1	126.738	121.369
chr14-19909	chr14	61935970	61947096	+	101927780	Hs.254789	NR_110416	ENSG00000250548	LOC101927780	-	uncharacterized LOC101927780	126.596	122.326
chr18-13652	chr18	59268391	59276977	+	28316	Hs.671510	NM_031891	HPRD:10429	CDH20	CDH7L3|Cdh7	cadherin 20, type 2	126.56	120.297
chr1-62843	chr1	22294763	22305134	+	23436	Hs.728752	NM_007352	HPRD:06498	CELA3B	CBPP|E1|EL-1|ELA3B	chymotrypsin-like elastase family, member 3B	126.418	87.075
chr12-33745	chr12	122499236	122504559	+	22877	Hs.437153	NM_014938		MLXIP	MIR|MONDOA|bHLHe36	MLX interacting protein	126.454	98.94
chr7-29161	chr7	21352776	21361346	+	6671	Hs.88013	NM_003112	HPRD:02764	SP4	HF1B|SPR-1	Sp4 transcription factor	126.134	155.663
chr5-33057	chr5	90673718	90680995	+	100129716	Hs.116364	NR_027435		ARRDC3-AS1	-	ARRDC3 antisense RNA 1	126.063	131.78
chr19-13137	chr19	6099451	6106922	+	5990	Hs.465709	NM_000635	HPRD:00824	RFX2	-	regulatory factor X, 2 (influences HLA class II expression)	126.063	117.733
chr3-42676	chr3	197210107	197220453	+	622	Hs.274539	NM_004051	HPRD:04344	BDH1	BDH|SDR9C1	3-hydroxybutyrate dehydrogenase, type 1	125.886	101.658
chr3-35633	chr3	11674364	11686179	+	9686	Hs.740389	NM_014667	HPRD:11672	VGLL4	VGL-4	vestigial-like family member 4	125.744	114.595
chr6-39070	chr6	155506397	155513551	+	26230	Hs.586279	NM_012454	HPRD:05273	TIAM2	STEF|TIAM-2	T-cell lymphoma invasion and metastasis 2	125.673	130.325
chr19-17902	chr19	52190375	52196317	+	407056		NR_029843	miRBase:MI0000746	MIR99B	MIRN99B	microRNA 99b	125.602	106.519
chr2-45571	chr2	33433411	33442838	+	4052	Hs.619315	NM_000627	HPRD:01039	LTBP1	-	latent transforming growth factor beta binding protein 1	125.496	128.45
chr6-30280	chr6	44185409	44195427	+	2030	Hs.25450	NM_004955	HPRD:03724	SLC29A1	ENT1	solute carrier family 29 (equilibrative nucleoside transporter), member 1	125.496	100.433
chr6-32328	chr6	12391551	12397464	+	100887744		NR_103808		RNU6-48P	RNU6-48	RNA, U6 small nuclear 48, pseudogene	125.425	113.255
chr12-33891	chr12	8826929	8835715	+	57494	Hs.504670	NM_020734	HPRD:13844	RIMKLB	FAM80B|NAAGS|NAAGS-I	ribosomal modification protein rimK-like family member B	125.496	104.567
chr5-30813	chr5	32272504	32279011	+	54545	Hs.481836	NM_019061	HPRD:05933	MTMR12	3-PAP|PIP3AP	myotubularin related protein 12	125.46	113.446
chr10-26215	chr10	6769415	6786505	+	100652997	Hs.255086	NR_108074		LINC00706	-	long intergenic non-protein coding RNA 706	125.46	106.71
chr16-13142	chr16	22199549	22207779	+	29904	Hs.498892	NM_013302		EEF2K	HSU93850|eEF-2K	eukaryotic elongation factor-2 kinase	125.141	113.944
chr1-61155	chr1	59218019	59223827	+	3725	Hs.696684	NM_002228	HPRD:01302	JUN	AP-1|AP1|c-Jun	jun proto-oncogene	125.105	116.814
chr4-24029	chr4	170169648	170183091	+	57630	Hs.301804	NM_020870	HPRD:15335	SH3RF1	POSH|RNF142|SH3MD2	SH3 domain containing ring finger 1	125.07	122.096
chr6-33129	chr6	3909733	3917464	+	26240	Hs.140944	NM_012135	HPRD:16883	FAM50B	D6S2654E|X5L	family with sequence similarity 50, member B	124.928	100.471
chr15-20253	chr15	95381518	95391104	+	440311	Hs.745156	NR_077061	ENSG00000260521	LOC440311	-	glioma tumor suppressor candidate region gene 2 pseudogene	124.75	107.208
chr4-30255	chr4	56811602	56817685	+	9662	Hs.518767	NM_014645	HPRD:09954	CEP135	CEP4|KIAA0635|MCPH8	centrosomal protein 135kDa	124.644	116.279
chr7-31763	chr7	131220930	131233146	+	5420	Hs.744213	NM_005397	HPRD:04025	PODXL	Gp200|PC|PCLP|PCLP-1	podocalyxin-like	124.608	122.02
chr11-31576	chr11	6623285	6635291	+	6881	Hs.5158	NM_006284		TAF10	TAF2A|TAF2H|TAFII30	TAF10 RNA polymerase II, TATA box binding protein (TBP)-associated factor, 30kDa	124.573	105.485
chr22-12086	chr22	24599186	24606778	+	56241	Hs.131819	NM_019601	HPRD:18132	SUSD2	BK65A6.2	sushi domain containing 2	124.537	116.279
chr10-29452	chr10	33515327	33527925	+	8829	Hs.131704	NM_003873	HPRD:03642	NRP1	BDCA4|CD304|NP1|NRP|VEGF165R	neuropilin 1	124.502	115.896
chr1-62750	chr1	16081945	16089777	+	54751	Hs.530101	NM_017556	HPRD:09669	FBLIM1	CAL|FBLP-1|FBLP1	filamin binding LIM protein 1	124.324	98.864
chr6-35603	chr6	148683379	148693527	+	23328	Hs.193133	NM_015278	HPRD:06408	SASH1	SH3D6A|dJ323M4|dJ323M4.1	SAM and SH3 domain containing 1	124.218	106.289
chr8-29624	chr8	49339495	49346356	+	101929268	Hs.683934	NR_105002	ENSG00000253608	LOC101929268	-	uncharacterized LOC101929268	124.076	91.132
chr6-34131	chr6	21838434	21849443	+	401237	Hs.712707	NR_015410	ENSG00000272168	CASC15	LINC00340	cancer susceptibility candidate 15 (non-protein coding)	124.04	108.279
chr9-6607	chr9	67293018	67305288	+	375719	Hs.658215	NR_002817		AQP7P1	bA251O17.3	aquaporin 7 pseudogene 1	123.899	108.279
chr18-9357	chr18	46302994	46311477	+	100616366		NR_039897		MIR4743	-	microRNA 4743	123.828	112.681
chr1-51568	chr1	39648600	39663808	+	23499	Hs.472475	NM_012090	HPRD:09750	MACF1	ABP620|ACF7|MACF|OFC4	microtubule-actin crosslinking factor 1	123.757	123.283
chr3-30551	chr3	145991004	145998015	+	57088	Hs.477869	NM_020353	HPRD:07401	PLSCR4	TRA1	phospholipid scramblase 4	123.721	119.073
chr20-13655	chr20	60930082	60943134	+	3911	Hs.473256	NM_005560	HPRD:03020	LAMA5	-	laminin, alpha 5	123.792	118.652
chr13-16177	chr13	114891665	114898513	+	22821	Hs.593075	NM_007368	HPRD:05537	RASA3	GAP1IP4BP|GAPIII	RAS p21 protein activator 3	123.615	109.963
chr20-16201	chr20	10330603	10336428	+	8195	Hs.472119	NM_018848	HPRD:05356	MKKS	BBS6|HMCS|KMS|MKS	McKusick-Kaufman syndrome	123.615	121.216
chr3-44931	chr3	136610300	136622635	+	4690	Hs.126889	NM_006153	HPRD:02740	NCK1	NCK|NCKalpha|nck-1	NCK adaptor protein 1	123.508	116.853
chr10-31233	chr10	17006715	17012392	+	6251	Hs.524161	NM_012425	HPRD:01551	RSU1	RSP-1	Ras suppressor protein 1	123.331	110.499
chr12-36965	chr12	105835772	105843655	+	387882	Hs.368938	NM_207376	HPRD:17368	C12orf75	AGD3|OCC-1|OCC1	chromosome 12 open reading frame 75	123.366	108.585
chr5-27017	chr5	162988996	162997896	+	27430	Hs.54642	NM_013283	HPRD:05701	MAT2B	MAT-II|MATIIbeta|Nbla02999|SDR23E1|TGR	methionine adenosyltransferase II, beta	123.26	91.783
chr17-20366	chr17	17593759	17599670	+	10743	Hs.655395	NM_030665	HPRD:07406	RAI1	SMCR|SMS	retinoic acid induced 1	123.224	105.102
chr6-35516	chr6	134739982	134748025	+	154092	Hs.223718	NR_038216		LINC01010	-	long intergenic non-protein coding RNA 1010	123.224	124.546
chr3-34683	chr3	171589239	171597021	+	100874219	Hs.730556	NR_046852		TMEM212-AS1	-	TMEM212 antisense RNA 1	123.082	117.082
chr1-64467	chr1	219465257	219479939	+	127018	Hs.657617	NM_138794	HPRD:14335	LYPLAL1	-	lysophospholipase-like 1	122.94	136.373
chr15-23173	chr15	52705931	52713968	+	4644	Hs.21213	NM_000259	HPRD:01179	MYO5A	GS1|MYH12|MYO5|MYR12	myosin VA (heavy chain 12, myoxin)	122.869	130.134
chr1-60928	chr1	32527700	32540068	+	55116	Hs.25544	NM_018056	HPRD:07662	TMEM39B	-	transmembrane protein 39B	122.656	103.533
chr2-49075	chr2	161076756	161090471	+	3694	Hs.470399	NM_000888	HPRD:00947	ITGB6	-	integrin, beta 6	122.763	99.629
chr8-27137	chr8	118740040	118746330	+	90390	Hs.492612	NM_080651	HPRD:11631	MED30	MED30S|THRAP6|TRAP25	mediator complex subunit 30	122.585	107.514
chr10-18855	chr10	17100806	17111774	+	8029	Hs.166206	NM_001081	HPRD:04296	CUBN	IFCR|MGA1|gp280	cubilin (intrinsic factor-cobalamin receptor)	122.656	135.99
chr11-32721	chr11	10342301	10352893	+	100130460	Hs.501890	NR_103765		CAND1.11	-	uncharacterized LOC100130460	122.514	112.489
chr16-20474	chr16	11874156	11883271	+	29066	Hs.371856	NM_014153	HPRD:11694	ZC3H7A	ZC3H7|ZC3HDC7	zinc finger CCCH-type containing 7A	122.55	116.432
chr1-48587	chr1	159563034	159570991	+	325	Hs.507080	NM_001639	HPRD:00101	APCS	HEL-S-92n|PTX2|SAP	amyloid P component, serum	122.337	96.72
chr12-33228	chr12	52518721	52523060	+	26628	Hs.524431	NR_120437		OR7E47P	OR7E141	olfactory receptor, family 7, subfamily E, member 47 pseudogene	122.23	95.61
chr6-37566	chr6	112568098	112576971	+	3910	Hs.654572	NM_002290	HPRD:02532	LAMA4	CMD1JJ|LAMA3|LAMA4*-1	laminin, alpha 4	122.088	118.843
chr12-35025	chr12	15055300	15064917	+	4256	Hs.365706	NM_000900	HPRD:01112	MGP	MGLAP|NTI	matrix Gla protein	122.088	115.207
chrX-16492	chrX	50379929	50391905	+	57477	Hs.420541	NM_020717	HPRD:17209	SHROOM4	SHAP	shroom family member 4	122.053	95.61
chr1-36719	chr1	156065483	156077067	+	4000	Hs.594444	NM_005572	HPRD:01035	LMNA	CDCD1|CDDC|CMD1A|CMT2B1|EMD2|FPL|FPLD|FPLD2|HGPS|IDC|LDP1|LFP|LGMD1B|LMN1|LMNC|LMNL1|PRO1	lamin A/C	122.018	105.217
chr2-44244	chr2	20921868	20931288	+	151449	Hs.447688	NM_182828		GDF7	BMP12	growth differentiation factor 7	121.876	112.834
chr6-39750	chr6	55887627	55893614	+	653	Hs.296648	NM_021073	HPRD:00210	BMP5	-	bone morphogenetic protein 5	121.663	130.479
chr5-29921	chr5	3992736	3998314	+	79192	Hs.424156	NM_024337	HPRD:16203	IRX1	IRX-5|IRXA1	iroquois homeobox 1	121.45	90.214
chr8-21608	chr8	16567477	16577558	+	26281	Hs.199905	NM_019851		FGF20	FGF-20|RHDA2	fibroblast growth factor 20	121.414	126.842
chr16-15402	chr16	66549150	66559459	+	7084	Hs.512619	NM_004614	HPRD:01770	TK2	MTDPS2|MTTK	thymidine kinase 2, mitochondrial	121.627	94.577
chr21-8044	chr21	39541407	39547918	+	259234	Hs.147695	NM_148676	HPRD:10922	DSCR10	-	Down syndrome critical region gene 10 (non-protein coding)	121.308	90.252
chr10-23781	chr10	13899453	13910972	+	101928453	Hs.650212	NR_120638		LOC101928453	-	uncharacterized LOC101928453	121.343	104.72
chr21-6702	chr21	44934348	44942012	+	114038	Hs.592161	NM_153752	HPRD:10770	LINC00313	C21orf84|NCRNA00313	long intergenic non-protein coding RNA 313	121.308	96.605
chr17-16350	chr17	903513	910140	+	29928	Hs.745034	NM_013337		TIMM22	TEX4|TIM22	translocase of inner mitochondrial membrane 22 homolog (yeast)	121.237	96.414
chr13-16063	chr13	99155476	99163508	+	8428	Hs.508514	NM_003576	HPRD:10385	STK24	HEL-S-95|MST3|MST3B|STE20|STK3	serine/threonine kinase 24	121.201	112.222
chr12-37001	chr12	109077432	109087588	+	23603	Hs.330384	NM_014325	HPRD:09244	CORO1C	HCRNN4	coronin, actin binding protein, 1C	120.953	115.896
chr6-33527	chr6	85359344	85365010	+	9096	Hs.251830	NM_001080508	ENSG00000112837	TBX18	-	T-box 18	120.846	124.967
chr16-20275	chr16	81524641	81537623	+	80790	Hs.594095	NM_030629	HPRD:10839	CMIP	TCMIP	c-Maf inducing protein	120.704	102.997
chr11-33224	chr11	75532480	75543296	+	7405	Hs.202470	NM_003369		UVRAG	DHTX|VPS38|p63	UV radiation resistance associated	120.633	124.355
chr5-31897	chr5	64767583	64779834	+	11174	Hs.482291	NM_197941	HPRD:05421	ADAMTS6	ADAM-TS 6|ADAM-TS6|ADAMTS-6	ADAM metallopeptidase with thrombospondin type 1 motif, 6	120.633	122.824
chr6-37762	chr6	142692170	142701865	+	57211	Hs.743302	NM_020455	HPRD:17059	GPR126	APG1|DREG|PS1TP2|VIGR	G protein-coupled receptor 126	120.598	138.516
chr22-12254	chr22	38608309	38621135	+	23764	Hs.517617	NM_012323	HPRD:05343	MAFF	U-MAF|hMafF	v-maf avian musculoaponeurotic fibrosarcoma oncogene homolog F	120.598	107.169
chr3-43486	chr3	134030346	134037274	+	102466744		NR_106885		MIR6827	hsa-mir-6827	microRNA 6827	120.527	95.61
chr3-36555	chr3	30382718	30392965	+	7048	Hs.82028	NM_003242	HPRD:01823	TGFBR2	AAT3|FAA3|LDS1B|LDS2|LDS2B|MFS2|RIIC|TAAD2|TGFR-2|TGFbeta-RII	transforming growth factor, beta receptor II (70/80kDa)	120.349	119.494
chr7-19980	chr7	150782585	150789025	+	116988	Hs.647075	NM_031946	HPRD:16707	AGAP3	AGAP-3|CENTG3|CRAG|MRIP-1|cnt-g3	ArfGAP with GTPase domain, ankyrin repeat and PH domain 3	120.278	91.974
chr9-27335	chr9	112788034	112796410	+	11217	Hs.591908	NM_001004065	ENSG00000241978	AKAP2	AKAP-2|AKAPKL|PRKA2	A kinase (PRKA) anchor protein 2	120.349	113.791
chrX-16857	chrX	13299682	13308388	+	100093698	Hs.643612	NR_046087	ENSG00000231216	GS1-600G8.3	-	unknown transcript	120.136	130.172
chr3-38253	chr3	5052636	5069366	+	8553	Hs.744856	NM_003670	HPRD:16050	BHLHE40	BHLHB2|DEC1|HLHB2|SHARP-2|STRA13|Stra14	basic helix-loop-helix family, member e40	120.03	106.098
chr6-34403	chr6	76187088	76201788	+	27145	Hs.696158	NM_015687	HPRD:09533	FILIP1	FILIP	filamin A interacting protein 1	120.03	99.093
chr1-52032	chr1	153721355	153727607	+	11000	Hs.438723	NM_024330	HPRD:11967	SLC27A3	ACSVL3|FATP3|VLCS-3	solute carrier family 27 (fatty acid transporter), member 3	119.959	103.763
chr19-18582	chr19	8454199	8463769	+	100507567	Hs.637720	NR_038237	ENSG00000269386	RAB11B-AS1	-	RAB11B antisense RNA 1	119.853	108.05
chr19-17351	chr19	42752458	42761253	+	2077	Hs.655969	NM_006494	HPRD:09942	ERF	CRS4|PE-2|PE2	Ets2 repressor factor	119.711	97.907
chr17-27427	chr17	62091500	62103579	+	3384	Hs.431460	NM_000873	HPRD:00888	ICAM2	CD102	intercellular adhesion molecule 2	119.64	100.28
chr21-7030	chr21	37824338	37840572	+	23562	Hs.660278	NM_012130	HPRD:05727	CLDN14	DFNB29	claudin 14	119.746	102.882
chr4-30318	chr4	74968449	74980765	+	2920	Hs.75765	NM_002089	HPRD:00741	CXCL2	CINC-2a|GRO2|GROb|MGSA-b|MIP-2a|MIP2|MIP2A|SCYB2	chemokine (C-X-C motif) ligand 2	119.64	119.494
chr9-29397	chr9	139402714	139408977	+	100616242		NR_039820		MIR4673	-	microRNA 4673	119.604	114.939
chr13-10911	chr13	114879592	114889301	+	22821	Hs.593075	NM_007368	HPRD:05537	RASA3	GAP1IP4BP|GAPIII	RAS p21 protein activator 3	119.64	106.136
chr10-31244	chr10	17550181	17557182	+	338596	Hs.677766	NM_001004470		ST8SIA6	SIA8F|SIAT8F|ST8SIA-VI	ST8 alpha-N-acetyl-neuraminide alpha-2,8-sialyltransferase 6	119.427	106.174
chr20-14339	chr20	57579420	57588575	+	1522	Hs.252549	NM_001336	HPRD:04410	CTSZ	CTSX	cathepsin Z	119.391	96.223
chr3-39511	chr3	43285345	43291102	+	54861	Hs.476052	NM_017719	HPRD:18082	SNRK	HSNFRK	SNF related kinase	119.498	105.562
chr5-36963	chr5	146857592	146867921	+	1809	Hs.519659	NM_001387	HPRD:03104	DPYSL3	CRMP-4|CRMP4|DRP-3|DRP3|LCRMP|ULIP|ULIP-1	dihydropyrimidinase-like 3	119.249	119.762
chr14-8576	chr14	69500886	69507638	+	161159	Hs.603341	NR_073422	ENSG00000259062	ACTN1-AS1	C14orf84	ACTN1 antisense RNA 1	119.32	92.969
chr11-26798	chr11	122056578	122074450	+	399959	Hs.44098	NR_024430	ENSG00000255248	MIR100HG	AGD1|lncRNA-N2	mir-100-let-7a-2 cluster host gene (non-protein coding)	119.143	132.966
chr19-3812	chr19	1247563	1255952	+	90007	Hs.465529	NM_177401	HPRD:16230	MIDN	-	midnolin	119.178	113.791
chr17-24824	chr17	7785610	7793489	+	1107	Hs.25601	NM_005852	HPRD:09071	CHD3	Mi-2a|Mi2-ALPHA|ZFH	chromodomain helicase DNA binding protein 3	119.356	102.385
chr14-17909	chr14	69039063	69047656	+	677	Hs.85155	NM_004926	HPRD:03041	ZFP36L1	BRF1|Berg36|ERF-1|ERF1|RNF162B|TIS11B|cMG1	ZFP36 ring finger protein-like 1	118.93	99.285
chr1-62733	chr1	12508795	12518551	+	677885	Hs.658450	NR_003025		SNORA59A	ACA59	small nucleolar RNA, H/ACA box 59A	118.93	105.256
chr18-13102	chr18	33189966	33203604	+	100616257		NR_039771		MIR3975	-	microRNA 3975	118.859	141.195
chr1-57443	chr1	41337539	41346246	+	163732	Hs.355820	NM_133467	HPRD:06011	CITED4	-	Cbp/p300-interacting transactivator, with Glu/Asp-rich carboxy-terminal domain, 4	118.859	90.826
chr14-21152	chr14	61785701	61795910	+	5583	Hs.333907	NM_006255	HPRD:05669	PRKCH	PKC-L|PKCL|PRKCL|nPKC-eta	protein kinase C, eta	118.788	128.488
chr1-39609	chr1	203289035	203297552	+	7832	Hs.519162	NM_006763	HPRD:03357	BTG2	PC3|TIS21	BTG family, member 2	118.646	107.322
chr22-6476	chr22	37582412	37586780	+	114904	Hs.22011	NM_031910	HPRD:12718	C1QTNF6	CTFP6|CTRP6|ZACRP6	C1q and tumor necrosis factor related protein 6	118.61	100.395
chr11-29842	chr11	12236711	12247200	+	102466906		NR_106739		MIR6124	hsa-mir-6124	microRNA 6124	118.22	89.104
chr14-20066	chr14	77232853	77241692	+	22846	Hs.525479	NM_014909	HPRD:12353	VASH1	KIAA1036	vasohibin 1	118.255	93.39
chr4-29212	chr4	55801070	55813353	+	3791	Hs.479756	NM_002253	HPRD:01867	KDR	CD309|FLK1|VEGFR|VEGFR2	kinase insert domain receptor (a type III receptor tyrosine kinase)	118.22	101.887
chr19-19213	chr19	13161863	13169490	+	4784	Hs.257970	NM_002501	HPRD:01234	NFIX	MRSHSS|NF1A|SOTOS2	nuclear factor I/X (CCAAT-binding transcription factor)	118.114	116.508
chr1-50260	chr1	23064932	23078901	+	100616391		NR_039832		MIR4684	-	microRNA 4684	118.149	93.811
chr10-19047	chr10	101535313	101544470	+	1244	Hs.368243	NM_000392	HPRD:03065	ABCC2	ABC30|CMOAT|DJS|MRP2|cMRP	ATP-binding cassette, sub-family C (CFTR/MRP), member 2	118.078	121.025
chr19-15102	chr19	47728666	47736639	+	27113	Hs.467020	NM_014417	HPRD:16165	BBC3	JFY-1|JFY1|PUMA	BCL2 binding component 3	118.114	85.238
chr5-32380	chr5	143564714	143572034	+	57528	Hs.661870	NM_020768		KCTD16	-	potassium channel tetramerization domain containing 16	118.078	133.196
chr20-16980	chr20	44405894	44413134	+	140686	Hs.419126	NM_080614	HPRD:15676	WFDC3	WAP14|dJ447F3.3	WAP four-disulfide core domain 3	118.078	107.743
chrX-4670	chrX	115001807	115005279	+	5358	Hs.496622	NM_005032	HPRD:02133	PLS3	BMND18|T-plastin	plastin 3	117.972	138.976
chr1-52286	chr1	204428803	204436754	+	5287	Hs.497487	NM_002646	HPRD:04160	PIK3C2B	C2-PI3K	phosphatidylinositol-4-phosphate 3-kinase, catalytic subunit type 2 beta	117.936	100.088
chr17-27102	chr17	31119793	31136055	+	4642	Hs.602063	NM_015194	HPRD:07581	MYO1D	PPP1R108|myr4	myosin ID	117.83	115.169
chr10-16051	chr10	17268641	17278299	+	100507347	Hs.740502	NR_108060		VIM-AS1	-	VIM antisense RNA 1	117.688	106.978
chr12-36887	chr12	96555878	96561930	+	2004	Hs.46523	NM_005230		ELK3	ERP|NET|SAP2	ELK3, ETS-domain protein (SRF accessory protein 2)	117.546	85.735
chr1-54908	chr1	160981534	160991576	+	50848	Hs.517293	NM_016946	HPRD:12038	F11R	CD321|JAM|JAM1|JAMA|JCAM|KAT|PAM-1	F11 receptor	117.475	91.477
chr3-40292	chr3	193979433	193990947	+	100505920	Hs.436654	NR_125403		LOC100505920	-	uncharacterized LOC100505920	117.297	103.801
chr14-10283	chr14	54828940	54834718	+	1033	Hs.84113	NM_005192	HPRD:00450	CDKN3	CDI1|CIP2|KAP|KAP1	cyclin-dependent kinase inhibitor 3	117.226	86.271
chr8-21583	chr8	8990098	9001176	+	79660	Hs.458513	NM_024607	HPRD:17894	PPP1R3B	GL|PPP1R4|PTG	protein phosphatase 1, regulatory subunit 3B	117.013	106.71
chr10-26746	chr10	104558410	104564956	+	54838	Hs.500897	NM_017787	HPRD:12567	WBP1L	C10orf26|OPA1L|OPAL1	WW domain binding protein 1-like	117.049	106.365
chr14-18910	chr14	70177311	70188018	+	6430	Hs.632326	NM_006925	ENSG00000100650	SRSF5	HRS|SFRS5|SRP40	serine/arginine-rich splicing factor 5	117.12	77.009
chr7-26940	chr7	65257933	65267697	+	441242	Hs.373941	NM_001013464		LOC441242	-	uncharacterized LOC441242	117.155	76.435
chr12-22047	chr12	13249931	13255855	+	83445	Hs.240053	NM_031289	HPRD:11015	GSG1	-	germ cell associated 1	117.049	94.883
chr17-29416	chr17	76927965	76933307	+	7077	Hs.633514	NM_003255	HPRD:01784	TIMP2	CSC-21K|DDC8	TIMP metallopeptidase inhibitor 2	116.942	113.485
chr11-28405	chr11	33950860	33960922	+	4005	Hs.34560	NM_005574	HPRD:01586	LMO2	RBTN2|RBTNL1|RHOM2|TTG2	LIM domain only 2 (rhombotin-like 1)	116.871	91.4
chr7-17076	chr7	93549410	93557287	+	2791	Hs.83381	NM_004126		GNG11	GNGT11	guanine nucleotide binding protein (G protein), gamma 11	116.871	118.958
chr14-20600	chr14	74250632	74258359	+	100506476	Hs.287299	NR_109995		LOC100506476	-	uncharacterized LOC100506476	116.836	96.376
chr13-11993	chr13	21384574	21392640	+	221143	Hs.26674	NM_174928	HPRD:14135	N6AMT2	ESP13	N-6 adenine-specific DNA methyltransferase 2 (putative)	116.587	120.795
chr9-28176	chr9	114717612	114725620	+	100616114		NR_039814		MIR4668	-	microRNA 4668	116.516	109.657
chr6-33364	chr6	39849332	39857162	+	4337	Hs.357128	NM_005942	HPRD:04749	MOCS1	MIG11|MOCOD|MOCODA	molybdenum cofactor synthesis 1	116.374	87.802
chr3-40393	chr3	11221386	11230205	+	3269	Hs.1570	NM_000861	HPRD:02544	HRH1	H1-R|hisH1	histamine receptor H1	115.807	105.064
chr10-21708	chr10	104533495	104538644	+	54838	Hs.500897	NM_017787	HPRD:12567	WBP1L	C10orf26|OPA1L|OPAL1	WW domain binding protein 1-like	115.949	85.889
chr2-28365	chr2	231270118	231277538	+	6672	Hs.369056	NM_003113	HPRD:06844	SP100	lysp100b	SP100 nuclear antigen	115.736	79.573
chr22-10794	chr22	43066251	43078818	+	1727	Hs.561064	NM_000398	HPRD:08942	CYB5R3	B5R|DIA1	cytochrome b5 reductase 3	115.665	81.525
chr7-24578	chr7	130593324	130603938	+	100506860	Hs.635013	NR_109780		LOC100506860	-	uncharacterized LOC100506860	115.558	120.719
chr11-31919	chr11	57768795	57775117	+	219956	Hs.689841	NM_001005212	HPRD:17800	OR9Q1	-	olfactory receptor, family 9, subfamily Q, member 1	115.381	98.672
chr14-18967	chr14	77179667	77189413	+	22846	Hs.525479	NM_014909	HPRD:12353	VASH1	KIAA1036	vasohibin 1	115.345	93.39
chr11-24137	chr11	47235613	47245848	+	1643	Hs.700338	NM_000107	HPRD:02886	DDB2	DDBB|UV-DDB2	damage-specific DNA binding protein 2, 48kDa	115.31	89.257
chr8-29331	chr8	17203980	17213614	+	9108	Hs.625674	NM_004686		MTMR7	-	myotubularin related protein 7	115.274	100.012
chr12-35973	chr12	125419745	125426385	+	100847004		NR_049820	miRBase:MI0018167	MIR5188	-	microRNA 5188	115.203	120.527
chr5-25492	chr5	76010535	76018445	+	2149	Hs.482562	NM_001992	HPRD:01763	F2R	CF2R|HTR|PAR-1|PAR1|TR	coagulation factor II (thrombin) receptor	115.203	98.443
chr11-33092	chr11	65677813	65688728	+	83638	Hs.433573	NM_031450	HPRD:12553	C11orf68	BLES03|P5326	chromosome 11 open reading frame 68	115.239	98.481
chr7-28432	chr7	41225569	41231219	+	101928773	Hs.382363	NR_110832	ENSG00000224017	LINC01449	-	long intergenic non-protein coding RNA 1449	115.274	101.428
chr2-48682	chr2	85967296	85973180	+	84913	Hs.135569	NM_032827		ATOH8	HATH6|bHLHa21	atonal homolog 8 (Drosophila)	115.203	90.902
chr1-63948	chr1	159890558	159896153	+	8407	Hs.517168	NM_003564	HPRD:06864	TAGLN2	HA1756	transgelin 2	115.097	90.749
chr1-61513	chr1	100053799	100062036	+	54873	Hs.483993	NM_017734	HPRD:06673	PALMD	C1orf11|PALML	palmdelphin	115.061	123.474
chr9-29398	chr9	139430416	139442572	+	4851	Hs.495473	NM_017617	HPRD:01827	NOTCH1	TAN1|hN1	notch 1	115.026	105.868
chr11-27679	chr11	33740060	33748979	+	966	Hs.278573	NM_000611		CD59	16.3A5|1F5|EJ16|EJ30|EL32|G344|HRF-20|HRF20|MAC-IP|MACIF|MEM43|MIC11|MIN1|MIN2|MIN3|MIRL|MSK21|p18-20	CD59 molecule, complement regulatory protein	114.99	101.045
chr11-23667	chr11	62318921	62325634	+	100500804		NR_037427		MIR3654	-	microRNA 3654	114.742	85.391
chr3-44301	chr3	43323740	43334897	+	54861	Hs.476052	NM_017719	HPRD:18082	SNRK	HSNFRK	SNF related kinase	114.955	107.82
chr5-30972	chr5	60606666	60620683	+	57688	Hs.744939	NM_020928	ENSG00000130449	ZSWIM6	-	zinc finger, SWIM-type containing 6	114.884	106.71
chr6-39519	chr6	30744283	30751229	+	8870	Hs.76095	NM_003897	HPRD:04295	IER3	DIF-2|DIF2|GLY96|IEX-1|IEX-1L|IEX1|PRG1	immediate early response 3	114.955	102.194
chr9-25216	chr9	131643229	131652084	+	56262	Hs.643600	NM_019594	ENSG00000136802	LRRC8A	AGM5|LRRC8	leucine rich repeat containing 8 family, member A	114.884	82.176
chr2-52479	chr2	192704422	192713413	+	8436	Hs.26530	NM_004657	HPRD:09470	SDPR	CAVIN2|PS-p68|SDR|cavin-2	serum deprivation response	114.884	106.748
chr17-20606	chr17	66432157	66440472	+	693220		NR_030365		MIR635	MIRN635|hsa-mir-635	microRNA 635	114.671	95.878
chr8-27383	chr8	8194587	8206706	+	157285	Hs.583863	NM_001080826	ENSG00000182319	SGK223	PRAGMIN	homolog of rat pragma of Rnd2	114.6	102.729
chr17-16389	chr17	8261199	8266889	+	100128288	Hs.549913	NR_024447	ENSG00000198150	LOC100128288	-	uncharacterized LOC100128288	114.6	106.442
chr12-28374	chr12	46611813	46618475	+	81539	Hs.533770	NM_030674	HPRD:12245	SLC38A1	ATA1|NAT2|SAT1|SNAT1	solute carrier family 38, member 1	114.422	127.034
chr9-25375	chr9	14208841	14224821	+	4781	Hs.644095	NM_005596	HPRD:09008	NFIB	CTF|HMGIC/NFIB|NF-I/B|NF1-B|NFI-B|NFI-RED|NFIB2|NFIB3	nuclear factor I/B	114.422	112.528
chr15-20635	chr15	69371469	69377100	+	283673	Hs.177927	NM_173610	HPRD:08746	LINC00277	NCRNA00277|TMEM84	long intergenic non-protein coding RNA 277	114.422	105.791
chr2-52541	chr2	204545668	204552188	+	940	Hs.443123	NM_006139	HPRD:01727	CD28	Tp44	CD28 molecule	114.28	109.16
chr2-53333	chr2	55318851	55331508	+	57142	Hs.637850	NM_007008	HPRD:07259	RTN4	ASY|NI220/250|NOGO|NOGO-A|NOGOC|NSP|NSP-CL|Nbla00271|Nbla10545|Nogo-B|Nogo-C|RTN-X|RTN4-A|RTN4-B1|RTN4-B2|RTN4-C	reticulon 4	113.89	116.968
chr8-25304	chr8	49318532	49323804	+	101929268	Hs.683934	NR_105002	ENSG00000253608	LOC101929268	-	uncharacterized LOC101929268	113.89	83.094
chr16-16348	chr16	89380098	89393716	+	100287036	Hs.656995	NM_001242885		LOC100287036	-	uncharacterized LOC100287036	113.748	87.113
chr14-13332	chr14	63668919	63676349	+	57381	Hs.656339	NM_020663	HPRD:09632	RHOJ	ARHJ|RASL7B|TC10B|TCL	ras homolog family member J	113.677	109.887
chr4-23459	chr4	2794901	2809593	+	6452	Hs.167679	NM_003023	HPRD:03657	SH3BP2	3BP-2|3BP2|CRBM|CRPM	SH3-domain binding protein 2	113.606	117.389
chr3-46284	chr3	120150394	120163722	+	11167	Hs.269512	NM_007085		FSTL1	FRP|FSL1|MIR198	follistatin-like 1	113.642	105.753
chr1-46987	chr1	39568128	39577136	+	23499	Hs.472475	NM_012090	HPRD:09750	MACF1	ABP620|ACF7|MACF|OFC4	microtubule-actin crosslinking factor 1	113.358	104.988
chr10-30857	chr10	104400974	104411506	+	81603	Hs.336810	NM_030912	HPRD:06934	TRIM8	GERP|RNF27	tripartite motif containing 8	113.287	111.303
chr3-44665	chr3	99758194	99763981	+	100313938		NR_031662	miRBase:MI0006395	MIR548G	MIRN548G|hsa-mir-548g	microRNA 548g	113.287	122.824
chr13-2043	chr13	34064411	34070046	+	90627	Hs.156551	NM_052851	HPRD:11607	STARD13	ARHGAP37|DLC2|GT650|LINC00464	StAR-related lipid transfer (START) domain containing 13	113.074	113.867
chr3-38627	chr3	69128319	69144167	+	10550	Hs.518060	NM_006407	HPRD:09303	ARL6IP5	DERP11|GTRAP3-18|JWA|PRAF3|addicsin|hp22|jmx	ADP-ribosylation factor-like 6 interacting protein 5	113.251	100.05
chr3-38751	chr3	105077444	105089873	+	214	Hs.591293	NM_001627	HPRD:03389	ALCAM	CD166|MEMD	activated leukocyte cell adhesion molecule	113.074	112.987
chr9-29021	chr9	98576297	98588685	+	375748	Hs.432364	NM_020207	HPRD:17362	ERCC6L2	BMFS2|C9orf102|RAD26L|SR278	excision repair cross-complementation group 6-like 2	113.003	94.998
chr5-32757	chr5	41787411	41797297	+	100874002	Hs.375537	NR_046635		OXCT1-AS1	-	OXCT1 antisense RNA 1	112.79	121.407
chr11-27945	chr11	82564056	82572724	+	5547	Hs.523936	NM_005040	HPRD:08352	PRCP	HUMPCP|PCP	prolylcarboxypeptidase (angiotensinase C)	112.861	123.972
chr1-54693	chr1	110154669	110165645	+	271	Hs.82927	NM_004037	HPRD:11808	AMPD2	PCH9|SPG63	adenosine monophosphate deaminase 2	112.825	98.557
chr7-22865	chr7	92639830	92647485	+	54809	Hs.65641	NM_017654	HPRD:11531	SAMD9	C7orf5|DRIF1|NFTC|OEF1|OEF2	sterile alpha motif domain containing 9	112.612	104.796
chr2-54368	chr2	203237716	203245273	+	659	Hs.471119	NM_001204	HPRD:02880	BMPR2	BMPR-II|BMPR3|BMR2|BRK-3|POVD1|PPH1|T-ALK	bone morphogenetic protein receptor, type II (serine/threonine kinase)	112.612	92.28
chr1-2011	chr1	37936954	37946699	+	80149	Hs.656294	NM_025079	HPRD:08021	ZC3H12A	MCPIP|MCPIP1|dJ423B22.1	zinc finger CCCH-type containing 12A	112.222	90.137
chr7-28420	chr7	39662056	39669345	+	5898	Hs.6906	NM_005402	HPRD:01549	RALA	RAL	v-ral simian leukemia viral oncogene homolog A (ras related)	112.399	125.005
chr14-20169	chr14	99995419	100000075	+	8812	Hs.510409	NM_003858		CCNK	CPR4	cyclin K	112.47	99.055
chr1-59519	chr1	85736536	85746123	+	646626	Hs.193516	NR_045484		LOC646626	-	uncharacterized LOC646626	112.222	103.878
chr12-36487	chr12	52622232	52630004	+	3855	Hs.411501	NM_005556	HPRD:01014	KRT7	CK7|K2C7|K7|SCL	keratin 7	112.258	101.045
chr18-10082	chr18	3601080	3608005	+	84777	Hs.659053	NM_032691		DLGAP1-AS2	-	DLGAP1 antisense RNA 2	112.258	99.553
chr2-50304	chr2	105939491	105947169	+	9392	Hs.446350	NM_004257	HPRD:06948	TGFBRAP1	TRAP-1|TRAP1	transforming growth factor, beta receptor associated protein 1	112.222	93.161
chr20-15842	chr20	30259991	30272618	+	84701	Hs.277101	NM_032609	HPRD:12143	COX4I2	COX4|COX4-2|COX4B|COX4L2|COXIV-2|dJ857M17.2	cytochrome c oxidase subunit IV isoform 2 (lung)	112.187	77.889
chr1-55267	chr1	218517731	218525713	+	728463	Hs.568469	NR_046268	ENSG00000232480	TGFB2-AS1	-	TGFB2 antisense RNA 1 (head to head)	111.903	105.638
chr3-44441	chr3	58096403	58107531	+	1776	Hs.476453	NM_004944	HPRD:03764	DNASE1L3	DHP2|DNAS1L3|LSD|SLEB16	deoxyribonuclease I-like 3	111.903	96.912
chr15-18013	chr15	39912783	39922676	+	7057	Hs.164226	NM_003246		THBS1	THBS|THBS-1|TSP|TSP-1|TSP1	thrombospondin 1	111.832	103.571
chr19-19473	chr19	45904664	45910712	+	10848	Hs.466937	NM_006663	HPRD:09195	PPP1R13L	IASPP|NKIP1|RAI|RAI4	protein phosphatase 1, regulatory subunit 13 like	111.832	98.29
chr3-40971	chr3	128266069	128276798	+	23434	Hs.194283	NM_007354	HPRD:13607	C3orf27	GR6	chromosome 3 open reading frame 27	111.832	102.232
chr16-14699	chr16	67274355	67282964	+	29109	Hs.95231	NM_013241	HPRD:06049	FHOD1	FHOS	formin homology 2 domain containing 1	111.796	95.457
chr1-63023	chr1	33803170	33816557	+	1912	Hs.524271	NM_004427	HPRD:10340	PHC2	EDR2|HPH2|PH2	polyhomeotic homolog 2 (Drosophila)	111.761	98.978
chr12-26521	chr12	50064096	50070097	+	91010	Hs.179838	NM_175736	HPRD:17007	FMNL3	FHOD3|WBP-3|WBP3	formin-like 3	111.583	85.812
chrX-12004	chrX	64886821	64900366	+	4478	Hs.87752	NM_002444	HPRD:02399	MSN	HEL70	moesin	111.512	95.151
chr1-60535	chr1	244325213	244330009	+	10472	Hs.69997	NM_006352	HPRD:12231	ZBTB18	C2H2-171|MRD22|RP58|TAZ-1|ZNF238	zinc finger and BTB domain containing 18	111.477	94.385
chr19-16522	chr19	45219886	45229227	+	388551	Hs.456381	NM_001039213	ENSG00000213892	CEACAM16	CEAL2|DFNA4B	carcinoembryonic antigen-related cell adhesion molecule 16	111.228	93.811
chr12-27468	chr12	122234286	122244965	+	338799	Hs.524804	NR_002809	ENSG00000212694	LINC01089	-	long intergenic non-protein coding RNA 1089	111.157	103.954
chr14-17795	chr14	54003831	54019179	+	101927620		NR_110062	ENSG00000258731	LOC101927620	-	uncharacterized LOC101927620	111.015	104.26
chr18-11976	chr18	46200536	46210561	+	100616366		NR_039897		MIR4743	-	microRNA 4743	111.157	97.256
chr8-29541	chr8	36998698	37007169	+	100507420	Hs.105962	NR_121620		LOC100507420	-	uncharacterized LOC100507420	111.122	101.198
chr18-12906	chr18	3245489	3253203	+	10627	Hs.190086	NM_006471	HPRD:14735	MYL12A	HEL-S-24|MLCB|MRCL3|MRLC3|MYL2B	myosin, light chain 12A, regulatory, non-sarcomeric	111.086	107.399
chr1-57475	chr1	43764477	43772338	+	7075	Hs.78824	NM_005424	HPRD:02572	TIE1	JTK14|TIE	tyrosine kinase with immunoglobulin-like and EGF-like domains 1	111.051	83.056
chr21-6476	chr21	36252648	36262743	+	861	Hs.149261	NM_001754	HPRD:01043	RUNX1	AML1|AML1-EVI-1|AMLCR1|CBFA2|EVI-1|PEBP2aB	runt-related transcription factor 1	110.98	112.949
chr16-14653	chr16	49857116	49863826	+	23090	Hs.530930	NM_015069	HPRD:05189	ZNF423	Ebfaz|JBTS19|NPHP14|OAZ|Roaz|ZFP423|Zfp104	zinc finger protein 423	110.98	99.629
chr6-37984	chr6	702071	715397	+	55770	Hs.484412	NM_018303	HPRD:11544	EXOC2	SEC5|SEC5L1|Sec5p	exocyst complex component 2	110.802	107.016
chr8-27198	chr8	125208215	125215479	+	157376	Hs.662360	NM_182525	HPRD:08138	FER1L6-AS2	C8orf78	FER1L6 antisense RNA 2	110.838	90.443
chr14-19121	chr14	105658651	105666844	+	256281	Hs.526432	NM_177533	HPRD:14847	NUDT14	UGPP|UGPPase	nudix (nucleoside diphosphate linked moiety X)-type motif 14	110.767	87.841
chrX-4318	chrX	152736550	152745418	+	55559	Hs.170835	NM_017518	HPRD:18695	HAUS7	UCHL5IP|UIP1	HAUS augmin-like complex, subunit 7	110.483	110.844
chr2-53153	chr2	38077299	38086301	+	101929559	Hs.468200	NR_110011	ENSG00000237803	LINC00211	NCRNA00211	long intergenic non-protein coding RNA 211	110.412	88.989
chr13-14637	chr13	97885436	97900273	+	10150	Hs.657347	NM_144778	HPRD:09543	MBNL2	MBLL|MBLL39|PRO2032	muscleblind-like splicing regulator 2	110.483	88.147
chr14-21464	chr14	92445327	92454544	+	10516	Hs.332708	NM_006329	HPRD:05204	FBLN5	ADCL2|ARCL1A|ARMD3|DANCE|EVEC|FIBL-5|UP50	fibulin 5	110.341	134.957
chr5-31516	chr5	163287158	163299170	+	27430	Hs.54642	NM_013283	HPRD:05701	MAT2B	MAT-II|MATIIbeta|Nbla02999|SDR23E1|TGR	methionine adenosyltransferase II, beta	110.235	122.211
chr12-36609	chr12	65008857	65022888	+	693129		NR_030347		MIR548C	MIRN548C	microRNA 548c	110.377	111.341
chr8-26165	chr8	81826875	81833841	+	619279	Hs.434957	NM_032651	ENSG00000164684	ZNF704	Gig1	zinc finger protein 704	110.128	129.407
chr14-16011	chr14	23014200	23020904	+	1603	Hs.82890	NM_001344	HPRD:02589	DAD1	OST2	defender against cell death 1	110.235	72.263
chr14-17019	chr14	69543271	69549341	+	8816	Hs.509780	NM_003861	HPRD:16032	DCAF5	BCRG2|BCRP2|D14S1461E|WDR22	DDB1 and CUL4 associated factor 5	109.951	106.48
chr19-7688	chr19	41869234	41875528	+	80776	Hs.567596	NM_030578	HPRD:14613	B9D2	ICIS-1|MKS10|MKSR2	B9 protein domain 2	109.986	89.142
chr10-27022	chr10	21617872	21627769	+	100128511	Hs.635827	NR_046283	ENSG00000231920	NEBL-AS1	-	NEBL antisense RNA 1	109.88	101.466
chr18-12693	chr18	32650155	32659954	+	10982	Hs.532824	NM_014268	HPRD:16157	MAPRE2	EB1|EB2|RP1	microtubule-associated protein, RP/EB family, member 2	109.951	118.154
chr12-34128	chr12	45624509	45630358	+	51054	Hs.233495	NM_015899	HPRD:15143	PLEKHA8P1	PLEKHA9	pleckstrin homology domain containing, family A member 8 pseudogene 1	109.809	119.034
chr17-19686	chr17	38598932	38605709	+	3487	Hs.462998	NM_001552	HPRD:00900	IGFBP4	BP-4|HT29-IGFBP|IBP4|IGFBP-4	insulin-like growth factor binding protein 4	109.738	86.998
chr19-18695	chr19	18525058	18532364	+	170463	Hs.515259	NM_032627	HPRD:09579	SSBP4	-	single stranded DNA binding protein 4	109.631	99.323
chr7-30776	chr7	134343746	134349964	+	669	Hs.198365	NM_001724	HPRD:01961	BPGM	DPGM	2,3-bisphosphoglycerate mutase	109.525	98.29
chr1-57161	chr1	16118647	16128349	+	440567	Hs.568229	NM_001089591		UQCRHL	-	ubiquinol-cytochrome c reductase hinge protein-like	109.383	92.625
chr8-15593	chr8	96811568	96816077	+	100500773	Hs.741582	NR_036611		LOC100500773	-	serine/arginine-rich splicing factor 3 pseudogene	109.418	101.619
chr2-52894	chr2	10467715	10474259	+	3241	Hs.580427	NM_002149	HPRD:02564	HPCAL1	BDR1|HLP2|VILIP-3	hippocalcin-like 1	109.347	94.424
chr2-45002	chr2	178029078	178037819	+	220988	Hs.516539	NM_194247	ENSG00000170144	HNRNPA3	2610510D13Rik|D10S102|FBRNP|HNRPA3	heterogeneous nuclear ribonucleoprotein A3	109.276	110.423
chr15-13882	chr15	93443075	93454585	+	100422995		NR_036136		MIR3175	-	microRNA 3175	109.276	112.107
chr11-25664	chr11	11996419	12002969	+	27122	Hs.292156	NM_013253	HPRD:05659	DKK3	REIC|RIG	dickkopf WNT signaling pathway inhibitor 3	109.241	87.075
chr5-34446	chr5	137029052	137036969	+	26249	Hs.655084	NM_017415	HPRD:09011	KLHL3	PHA2D	kelch-like family member 3	109.241	91.974
chr20-16401	chr20	37453310	37460982	+	26051	Hs.45719	NM_015568	HPRD:15168	PPP1R16B	ANKRD4|TIMAP	protein phosphatase 1, regulatory subunit 16B	109.241	69.813
chr22-9071	chr22	38597347	38603072	+	23764	Hs.517617	NM_012323	HPRD:05343	MAFF	U-MAF|hMafF	v-maf avian musculoaponeurotic fibrosarcoma oncogene homolog F	109.134	100.663
chr2-38467	chr2	101491294	101504362	+	4862	Hs.156832	NM_002518	HPRD:09137	NPAS2	MOP4|PASD4|bHLHe9	neuronal PAS domain protein 2	108.921	86.807
chr1-55135	chr1	201469276	201477169	+	1465	Hs.108080	NM_004078	HPRD:00470	CSRP1	CRP|CRP1|CSRP|CYRP|D1S181E|HEL-141	cysteine and glycine-rich protein 1	108.921	98.596
chr11-30931	chr11	57088817	57095283	+	85456	Hs.530730	NM_033396	HPRD:06164	TNKS1BP1	TAB182	tankyrase 1 binding protein 1, 182kDa	108.673	87.841
chr4-28374	chr4	87926033	87938196	+	4299	Hs.480190	NM_005935	HPRD:08871	AFF1	AF4|MLLT2|PBM1	AF4/FMR2 family, member 1	108.708	108.624
chr4-22421	chr4	53964338	53971408	+	65997	Hs.8035	NM_023940	HPRD:15216	RASL11B	-	RAS-like, family 11, member B	108.708	109.274
chr16-17381	chr16	28740868	28746242	+	102465907		NR_107058		MIR6862-2	hsa-mir-6862-2	microRNA 6862-2	108.602	92.28
chr11-32038	chr11	67118731	67125464	+	57804	Hs.523829	NM_021173		POLD4	POLDS|p12	polymerase (DNA-directed), delta 4, accessory subunit	108.673	90.175
chr17-28135	chr17	46618148	46626495	+	3212	Hs.514289	NM_002145		HOXB2	HOX2|HOX2H|Hox-2.8|K8	homeobox B2	108.566	89.142
chr16-12711	chr16	70604380	70611994	+	146433	Hs.461214	NM_152456	HPRD:14582	IL34	C16orf77|IL-34	interleukin 34	108.495	93.161
chr10-30072	chr10	133757986	133764052	+	55844	Hs.380372	NM_018461		PPP2R2D	MDS026	protein phosphatase 2, regulatory subunit B, delta	108.495	95.763
chr10-31089	chr10	3506607	3513087	+	10531	Hs.528300	NM_014889	HPRD:07142	PITRM1	MP1|PreP	pitrilysin metallopeptidase 1	108.46	103.457
chr6-39099	chr6	158487586	158493637	+	8871	Hs.434494	NM_003898	HPRD:10259	SYNJ2	INPP5H	synaptojanin 2	108.318	75.133
chr10-29953	chr10	114809746	114821502	+	6934	Hs.593995	NM_030756	HPRD:03751	TCF7L2	TCF-4|TCF4	transcription factor 7-like 2 (T-cell specific, HMG-box)	108.318	92.587
chr3-25179	chr3	133286745	133295499	+	55573	Hs.518265	NM_017548	HPRD:13627	CDV3	H41	CDV3 homolog (mouse)	108.105	95.266
chr8-21647	chr8	26302890	26310269	+	10687	Hs.591838	NM_007257	ENSG00000240694	PNMA2	MA2|MM2|RGAG2	paraneoplastic Ma antigen 2	108.105	92.587
chr8-14177	chr8	18575400	18580827	+	23362	Hs.434255	NM_015310	HPRD:11462	PSD3	EFA6R|HCA67	pleckstrin and Sec7 domain containing 3	107.892	113.408
chr11-33007	chr11	59958926	59965306	+	64231	Hs.523702	NM_022349	HPRD:09414	MS4A6A	4SPAN3|4SPAN3.2|CD20L3|MS4A6|MST090|MSTP090	membrane-spanning 4-domains, subfamily A, member 6A	107.892	99.629
chr2-31264	chr2	64499287	64505800	+	100507006	Hs.442789	NR_120420		LOC100507006	-	uncharacterized LOC100507006	107.786	89.333
chr13-15139	chr13	111069740	111080513	+	102465872		NR_107040		MIR8073	hsa-mir-8073	microRNA 8073	107.928	81.104
chr17-28473	chr17	78761139	78769884	+	101928855	Hs.670692	NR_110852	ENSG00000262833	LOC101928855	-	uncharacterized LOC101928855	107.608	97.447
chr9-29740	chr9	43738992	43747006	+	643827	Hs.521495	NM_001012280		CNTNAP3P2	-	contactin associated protein-like 3 pseudogene 2	107.608	99.399
chr17-10535	chr17	76374018	76385444	+	9489	Hs.654671	NM_024419	HPRD:17841	PGS1	-	phosphatidylglycerophosphate synthase 1	107.537	78.31
chr3-45178	chr3	169210906	169220967	+	2122	Hs.744090	NM_004991	HPRD:01310	MECOM	AML1-EVI-1|EVI1|MDS1|MDS1-EVI1|PRDM3	MDS1 and EVI1 complex locus	107.502	135.416
chr8-25611	chr8	127508684	127516683	+	157638	Hs.741352	NM_174911	HPRD:11403	FAM84B	BCMP101|NSE2	family with sequence similarity 84, member B	107.431	93.161
chr1-55404	chr1	236145298	236151995	+	4811	Hs.356624	NM_002508	HPRD:00574	NID1	NID	nidogen 1	107.502	106.289
chr15-22827	chr15	95242911	95249486	+	440311	Hs.745156	NR_077061	ENSG00000260521	LOC440311	-	glioma tumor suppressor candidate region gene 2 pseudogene	107.289	90.635
chr2-54487	chr2	217233926	217239722	+	57574	Hs.170388	NM_020814	HPRD:16299	2018-03-04	MARCH-IV|RNF174	membrane-associated ring finger (C3HC4) 4, E3 ubiquitin protein ligase	107.218	92.319
chr8-25782	chr8	9001787	9009237	+	79660	Hs.458513	NM_024607	HPRD:17894	PPP1R3B	GL|PPP1R4|PTG	protein phosphatase 1, regulatory subunit 3B	107.147	92.969
chr15-17699	chr15	60660779	60670330	+	302	Hs.511605	NM_004039	HPRD:01061	ANXA2	ANX2|ANX2L4|CAL1H|HEL-S-270|LIP2|LPC2|LPC2D|P36|PAP-IV	annexin A2	107.147	96.261
chr15-21197	chr15	64124380	64136569	+	8925	Hs.210385	NM_003922	HPRD:06894	HERC1	p532|p619	HECT and RLD domain containing E3 ubiquitin protein ligase family member 1	107.147	104.643
chr16-20617	chr16	28391445	28397123	+	102465907		NR_107058		MIR6862-2	hsa-mir-6862-2	microRNA 6862-2	107.04	86.156
chr7-30823	chr7	139758072	139763639	+	64761	Hs.12646	NM_022750	HPRD:15696	PARP12	ARTD12|MST109|MSTP109|ZC3H1|ZC3HDC1	poly (ADP-ribose) polymerase family, member 12	107.076	87.917
chr15-23527	chr15	85452087	85459217	+	9154	Hs.459187	NM_004213	HPRD:07068	SLC28A1	CNT1|HCNT1	solute carrier family 28 (concentrative nucleoside transporter), member 1	107.111	86.003
chr13-16884	chr13	31189210	31199708	+	10208	Hs.533831	NM_005800	HPRD:09833	USPL1	C13orf22|D13S106E|bA121O19.1	ubiquitin specific peptidase like 1	107.005	106.059
chr1-57218	chr1	22104637	22111099	+	84196	Hs.467524	NM_032236	HPRD:15637	USP48	RAP1GA1|USP31	ubiquitin specific peptidase 48	107.04	95.916
chr17-9692	chr17	67410444	67422704	+	5608	Hs.463978	NM_002758		MAP2K6	MAPKK6|MEK6|MKK6|PRKMK6|SAPKK-3|SAPKK3	mitogen-activated protein kinase kinase 6	106.934	103.189
chr18-13219	chr18	56451295	56458065	+	55205	Hs.529023	NM_018181	HPRD:11724	ZNF532	-	zinc finger protein 532	106.969	91.209
chr11-28141	chr11	125162394	125172448	+	63876	Hs.278564	NM_022062	HPRD:17857	PKNOX2	PREP2	PBX/knotted 1 homeobox 2	106.756	75.861
chr3-43062	chr3	58182485	58188461	+	1776	Hs.476453	NM_004944	HPRD:03764	DNASE1L3	DHP2|DNAS1L3|LSD|SLEB16	deoxyribonuclease I-like 3	106.614	91.094
chr6-33407	chr6	46913162	46920237	+	221395	Hs.362806	NM_015234	HPRD:11010	GPR116	KPG_001	G protein-coupled receptor 116	106.437	83.171
chr14-6880	chr14	24834130	24838893	+	4776	Hs.77810	NM_004554	HPRD:09096	NFATC4	NF-AT3|NF-ATC4|NFAT3	nuclear factor of activated T-cells, cytoplasmic, calcineurin-dependent 4	106.508	93.39
chr5-34079	chr5	73933161	73941488	+	8507	Hs.104925	NM_003633	HPRD:05529	ENC1	CCL28|ENC-1|KLHL35|KLHL37|NRPB|PIG10|TP53I10	ectodermal-neural cortex 1 (with BTB domain)	106.402	85.123
chr1-57456	chr1	42360753	42369454	+	59269	Hs.403972	NM_024503	HPRD:09442	HIVEP3	KBP-1|KBP1|KRC|SHN3|Schnurri-3|ZAS3|ZNF40C	human immunodeficiency virus type I enhancer binding protein 3	106.366	85.467
chr13-15162	chr13	114827916	114835416	+	22821	Hs.593075	NM_007368	HPRD:05537	RASA3	GAP1IP4BP|GAPIII	RAS p21 protein activator 3	106.402	96.644
chr6-38026	chr6	3795571	3800253	+	221749	Hs.484500	NM_183373	HPRD:12854	PXDC1	C6orf145	PX domain containing 1	106.224	98.557
chr3-24250	chr3	57993304	58002127	+	2317	Hs.476448	NM_001457	HPRD:04543	FLNB	ABP-278|ABP-280|AOI|FH1|FLN-B|FLN1L|LRS1|SCT|TABP|TAP	filamin B, beta	105.905	87.649
chr3-29408	chr3	149056006	149061791	+	116441	Hs.22026	NM_138786	HPRD:14018	TM4SF18	L6D	transmembrane 4 L six family member 18	106.153	123.015
chr1-56403	chr1	150530414	150537599	+	100422997		NR_036211	miRBase:MI0015856	MIR4257	-	microRNA 4257	106.26	85.659
chr5-23339	chr5	57746273	57758925	+	10769	Hs.398157	NM_006622	HPRD:06118	PLK2	SNK|hPlk2|hSNK	polo-like kinase 2	106.118	112.872
chr19-19557	chr19	50139873	50146409	+	6237	Hs.515536	NM_006270	HPRD:01299	RRAS	-	related RAS viral (r-ras) oncogene homolog	106.082	86.271
chr3-29188	chr3	46970563	46979374	+	151903	Hs.631918	NM_144716	HPRD:13007	CCDC12	-	coiled-coil domain containing 12	105.976	86.233
chr3-41682	chr3	33353154	33361909	+	25827	Hs.475872	NM_012157	HPRD:05736	FBXL2	FBL2|FBL3	F-box and leucine-rich repeat protein 2	105.94	96.567
chr3-34113	chr3	16215109	16221576	+	117248	Hs.411308	NM_054110	HPRD:13563	GALNT15	GALNACT15|GALNT13|GALNT7|GALNTL2|PIH5	polypeptide N-acetylgalactosaminyltransferase 15	105.869	105.638
chr8-15681	chr8	142044582	142052184	+	5747	Hs.395482	NM_005607	HPRD:02859	PTK2	FADK|FAK|FAK1|FRNK|PPP1R71|p125FAK|pp125FAK	protein tyrosine kinase 2	105.869	77.009
chr10-25755	chr10	50740490	50748888	+	101243544	Hs.49063	NM_001277058	ENSG00000243251	ERCC6-PGBD3	CPFP|CSB-PGBD3	ERCC6-PGBD3 readthrough	105.905	80.913
chr11-32822	chr11	20130306	20136216	+	120237	Hs.558604	NM_001029865	HPRD:18721	DBX1	-	developing brain homeobox 1	105.976	76.09
chr9-30191	chr9	125064497	125071844	+	92399	Hs.368011	NM_138777	HPRD:06856	MRRF	MRFF|MTRRF|RRF	mitochondrial ribosome recycling factor	105.692	103.763
chr10-16797	chr10	31984995	31991678	+	94134	Hs.499264	NM_018287	HPRD:06446	ARHGAP12	-	Rho GTPase activating protein 12	105.763	86.118
chr6-34361	chr6	56724863	56735343	+	667	Hs.604915	NM_001723	HPRD:00222	DST	BP240|BPA|BPAG1|CATX-15|CATX15|D6S1101|DMH|DT|EBSB2|HSAN6|MACF2	dystonin	105.692	109.657
chr7-32476	chr7	75637411	75642686	+	83862	Hs.488835	NM_031925		TMEM120A	NET29|TMPIT	transmembrane protein 120A	105.656	86.271
chr20-8367	chr20	35088975	35099482	+	22839	Hs.249600	NM_014902	HPRD:16826	DLGAP4	DAP-4|DAP4|DLP4|SAPAP-4|SAPAP4	discs, large (Drosophila) homolog-associated protein 4	105.55	79.267
chr10-32117	chr10	129714638	129728238	+	5791	Hs.127022	NM_006504	HPRD:02956	PTPRE	HPTPE|PTPE|R-PTP-EPSILON	protein tyrosine phosphatase, receptor type, E	105.514	97.103
chr9-21809	chr9	14092066	14100413	+	4781	Hs.644095	NM_005596	HPRD:09008	NFIB	CTF|HMGIC/NFIB|NF-I/B|NF1-B|NFI-B|NFI-RED|NFIB2|NFIB3	nuclear factor I/B	105.621	114.671
chr4-26899	chr4	146460570	146470688	+	101927659	Hs.519005	NR_108077		SMAD1-AS2	-	SMAD1 antisense RNA 2	105.408	120.259
chr4-16732	chr4	16858454	16869099	+	9079	Hs.714330	NM_001290	HPRD:16022	LDB2	CLIM1|LDB1	LIM domain binding 2	105.443	79.229
chr9-27469	chr9	130316307	130326600	+	64855	Hs.522401	NM_022833	HPRD:10804	FAM129B	C9orf88|MEG-3|MINERVA|OC58|bA356B19.6	family with sequence similarity 129, member B	105.443	89.41
chr10-31341	chr10	31142221	31151871	+	220929	Hs.660642	NM_182755	HPRD:11247	ZNF438	bA330O11.1	zinc finger protein 438	105.443	84.358
chr3-32866	chr3	57954120	57961820	+	2317	Hs.476448	NM_001457	HPRD:04543	FLNB	ABP-278|ABP-280|AOI|FH1|FLN-B|FLN1L|LRS1|SCT|TABP|TAP	filamin B, beta	105.266	87.381
chr18-12371	chr18	46448030	46462552	+	4092	Hs.465087	NM_005904	HPRD:04241	SMAD7	CRCS3|MADH7|MADH8	SMAD family member 7	105.124	79.114
chr19-18009	chr19	4556683	4568549	+	10501	Hs.465642	NM_020241	HPRD:12322	SEMA6B	SEM-SEMA-Y|SEMA-VIB|SEMAN|semaZ	sema domain, transmembrane domain (TM), and cytoplasmic domain, (semaphorin) 6B	105.266	86.271
chr22-3376	chr22	23520950	23531146	+	613	Hs.517461	NM_004327	HPRD:01044	BCR	ALL|BCR1|CML|D22S11|D22S662|PHL	breakpoint cluster region	105.017	92.625
chr7-21824	chr7	47822013	47827908	+	80099	Hs.287647	NM_025031	HPRD:08635	C7orf69	-	chromosome 7 open reading frame 69	105.266	98.902
chr4-27245	chr4	41199930	41212483	+	323	Hs.479602	NM_004307	HPRD:04088	APBB2	FE65L|FE65L1	amyloid beta (A4) precursor protein-binding, family B, member 2	105.23	106.021
chr4-29365	chr4	87958418	87969481	+	4299	Hs.480190	NM_005935	HPRD:08871	AFF1	AF4|MLLT2|PBM1	AF4/FMR2 family, member 1	105.124	100.701
chr22-13014	chr22	37952327	37961179	+	11135	Hs.225356	NM_152243	HPRD:07303	CDC42EP1	BORG5|CEP1|MSE55	CDC42 effector protein (Rho GTPase binding) 1	104.946	94.845
chr1-52648	chr1	16073190	16078912	+	388595	Hs.454828	NM_001013641	HPRD:18383	TMEM82	-	transmembrane protein 82	104.84	87.419
chr9-19962	chr9	35726323	35733752	+	10488	Hs.522110	NM_006368	ENSG00000107175	CREB3	LUMAN|LZIP	cAMP responsive element binding protein 3	104.946	82.865
chr2-53732	chr2	110675983	110684095	+	96626	Hs.535619	NM_033514	HPRD:17277	LIMS3	PINCH-3	LIM and senescent cell antigen-like domains 3	104.769	94.807
chr10-26265	chr10	14612633	14624464	+	83641	Hs.446315	NM_031453	HPRD:12575	FAM107B	C10orf45	family with sequence similarity 107, member B	104.84	96.529
chr1-61380	chr1	85924263	85933821	+	23576	Hs.713411	NM_012137	HPRD:09203	DDAH1	DDAH|HEL-S-16	dimethylarginine dimethylaminohydrolase 1	104.769	103.686
chr9-26774	chr9	134144130	134153746	+	286336	Hs.143878	NM_033387	HPRD:12968	FAM78A	C9orf59	family with sequence similarity 78, member A	104.733	83.822
chr14-16847	chr14	35866425	35875501	+	4792	Hs.81328	NM_020529	HPRD:01235	NFKBIA	IKBA|MAD-3|NFKBI	nuclear factor of kappa light polypeptide gene enhancer in B-cells inhibitor, alpha	104.662	92.472
chr5-33896	chr5	55458954	55468996	+	79722	Hs.436214	NM_024669	HPRD:07758	ANKRD55	-	ankyrin repeat domain 55	104.13	84.97
chr16-18494	chr16	69249516	69261601	+	6645	Hs.461117	NM_006750	HPRD:02491	SNTB2	D16S2531E|EST25263|SNT2B2|SNT3|SNTL	syntrophin, beta 2 (dystrophin-associated protein A1, 59kDa, basic component 2)	104.024	104.222
chr1-52967	chr1	59606589	59618252	+	729467	Hs.662291	NR_027120	ENSG00000224609	HSD52	-	uncharacterized LOC729467	103.882	92.893
chr12-34604	chr12	96891284	96898715	+	5128	Hs.506415	NM_002595	HPRD:09141	CDK17	PCTAIRE2|PCTK2	cyclin-dependent kinase 17	103.953	108.93
chr14-18255	chr14	52116529	52123191	+	122786	Hs.434914	NM_152330	HPRD:12646	FRMD6	C14orf31|EX1|Willin|c14_5320	FERM domain containing 6	103.953	96.529
chr7-24463	chr7	100421657	100429610	+	2050	Hs.437008	NM_004444	HPRD:02481	EPHB4	HTK|MYK1|TYRO11	EPH receptor B4	103.882	81.41
chr2-28892	chr2	242483393	242489395	+	666	Hs.293753	NM_032515	HPRD:05657	BOK	BCL2L9|BOKL	BCL2-related ovarian killer	103.811	85.582
chr5-29246	chr5	34519174	34531400	+	26064	Hs.431400	NM_015577	HPRD:09416	RAI14	NORPEG|RAI13	retinoic acid induced 14	103.811	115.551
chr7-30954	chr7	4782438	4789980	+	9907	Hs.558440	NM_014855		AP5Z1	KIAA0415|SPG48|zeta	adaptor-related protein complex 5, zeta 1 subunit	103.775	94.079
chr11-33240	chr11	76286927	76292512	+	2615	Hs.151641	NM_005512	HPRD:00667	LRRC32	D11S833E|GARP	leucine rich repeat containing 32	103.74	74.253
chr1-63983	chr1	162822104	162829993	+	339512	Hs.407631	NM_178550	HPRD:14661	C1orf110	-	chromosome 1 open reading frame 110	103.669	107.093
chr2-35972	chr2	85959862	85966442	+	84913	Hs.135569	NM_032827		ATOH8	HATH6|bHLHa21	atonal homolog 8 (Drosophila)	103.882	83.63
chr2-48853	chr2	112811220	112821574	+	84910	Hs.656298	NM_032824	HPRD:07867	TMEM87B	-	transmembrane protein 87B	103.74	82.406
chr6-28772	chr6	2781919	2787183	+	56897	Hs.236828	NM_020135	HPRD:10494	WRNIP1	WHIP|bA420G6.2	Werner helicase interacting protein 1	103.775	86.577
chr19-19088	chr19	2944155	2951452	+	58492	Hs.38004	NM_021217	HPRD:08936	ZNF77	pT1	zinc finger protein 77	103.704	92.433
chr9-28603	chr9	16700882	16710269	+	54796	Hs.656581	NM_017637	HPRD:12274	BNC2	BSN2	basonuclin 2	103.562	107.514
chr9-26069	chr9	6146592	6155447	+	90865	Hs.731660	NM_033439	HPRD:12275	IL33	C9orf26|DVS27|IL1F11|NF-HEV|NFEHEV	interleukin 33	103.562	106.48
chr14-14930	chr14	100824685	100831062	+	7453	Hs.497599	NM_004184	HPRD:01845	WARS	GAMMA-2|IFI53|IFP53	tryptophanyl-tRNA synthetase	103.562	82.252
chr1-63929	chr1	157976326	157982520	+	55243	Hs.272234	NM_018240	HPRD:06306	KIRREL	NEPH1	kin of IRRE like (Drosophila)	103.598	84.09
chr19-17816	chr19	45243412	45254868	+	602	Hs.31210	NM_005178	HPRD:00179	BCL3	BCL4|D19S37	B-cell CLL/lymphoma 3	103.598	92.319
chr10-28281	chr10	121126291	121132147	+	100616398		NR_039829		MIR4681	-	microRNA 4681	103.385	99.361
chr13-16155	chr13	113363015	113368790	+	23250	Hs.29189	NM_015205	HPRD:12059	ATP11A	ATPIH|ATPIS	ATPase, class VI, type 11A	103.243	98.251
chr9-21684	chr9	131312213	131323740	+	6709	Hs.372331	NM_003127	HPRD:01684	SPTAN1	EIEE5|NEAS|SPTA2	spectrin, alpha, non-erythrocytic 1	103.278	94.998
chr11-31653	chr11	12194669	12209378	+	102466906		NR_106739		MIR6124	hsa-mir-6124	microRNA 6124	103.172	69.086
chr19-18577	chr19	7855222	7865320	+	440508	Hs.568222	NR_002931		CLEC4GP1	-	C-type lectin domain family 4, member G pseudogene 1	103.172	92.51
chr8-29712	chr8	67444273	67449714	+	254778	Hs.268869	NM_152765	HPRD:14565	C8orf46	-	chromosome 8 open reading frame 46	103.101	86.769
chr9-24676	chr9	5265652	5272233	+	6019	Hs.127032	NM_005059	HPRD:01561	RLN2	H2|H2-RLX|RLXH2|bA12D24.1.1|bA12D24.1.2	relaxin 2	103.101	103.648
chr4-28727	chr4	145546610	145552451	+	64399	Hs.507991	NM_022475		HHIP	HIP	hedgehog interacting protein	103.065	104.413
chr9-29824	chr9	75608755	75614613	+	216	Hs.76392	NM_000689	HPRD:00001	ALDH1A1	ALDC|ALDH-E1|ALDH1|ALDH11|HEL-9|HEL-S-53e|HEL12|PUMB1|RALDH1	aldehyde dehydrogenase 1 family, member A1	102.994	104.758
chr12-36193	chr12	20176090	20186090	+	100506393	Hs.658356	NR_040098	ENSG00000256287	LOC100506393	-	uncharacterized LOC100506393	103.101	130.325
chrX-15695	chrX	15513959	15525687	+	660	Hs.495731	NM_001721	HPRD:02111	BMX	ETK|PSCTK2|PSCTK3	BMX non-receptor tyrosine kinase	102.888	116.011
chr6-35503	chr6	132296621	132305349	+	1490	Hs.410037	NM_001901	HPRD:00412	CTGF	CCN2|HCS24|IGFBP8|NOV2	connective tissue growth factor	102.923	98.825
chr8-27157	chr8	119354616	119362476	+	2131	Hs.492618	NM_000127		EXT1	EXT|LGCR|LGS|TRPS2|TTV	exostosin glycosyltransferase 1	102.71	87.687
chr9-23339	chr9	133717180	133726364	+	25	Hs.431048	NM_005157	HPRD:01809	ABL1	ABL|JTK7|bcr/abl|c-ABL|c-ABL1|p150|v-abl	ABL proto-oncogene 1, non-receptor tyrosine kinase	102.71	98.978
chr10-30844	chr10	103872653	103882087	+	8861	Hs.454418	NM_003893	HPRD:09144	LDB1	CLIM2|NLI	LIM domain binding 1	102.675	87.534
chr12-25255	chr12	10868090	10877005	+	8531	Hs.221889	NM_003651	HPRD:10347	YBX3	CSDA|CSDA1|DBPA|ZONAB	Y box binding protein 3	102.32	107.629
chr7-25773	chr7	106228643	106233771	+	168455	Hs.29692	NM_175884	HPRD:08202	CCDC71L	C7orf74	coiled-coil domain containing 71-like	102.214	94.347
chr10-30443	chr10	50756918	50763407	+	101243544	Hs.49063	NM_001277058	ENSG00000243251	ERCC6-PGBD3	CPFP|CSB-PGBD3	ERCC6-PGBD3 readthrough	102.143	93.543
chr7-29899	chr7	150323771	150331527	+	474344	Hs.647105	NM_024711	HPRD:13576	GIMAP6	IAN-2|IAN-6|IAN2|IAN6	GTPase, IMAP family member 6	102.072	88.147
chr1-54378	chr1	59245435	59253153	+	3725	Hs.696684	NM_002228	HPRD:01302	JUN	AP-1|AP1|c-Jun	jun proto-oncogene	102.001	93.39
chr3-44330	chr3	45683861	45690144	+	644714	Hs.712889	NR_033947		LIMD1-AS1	-	LIMD1 antisense RNA 1	102.143	83.63
chr14-17435	chr14	69013288	69025491	+	677	Hs.85155	NM_004926	HPRD:03041	ZFP36L1	BRF1|Berg36|ERF-1|ERF1|RNF162B|TIS11B|cMG1	ZFP36 ring finger protein-like 1	102.107	101.39
chr3-42083	chr3	112107590	112116988	+	4345	Hs.79015	NM_005944	ENSG00000091972	CD200	MOX1|MOX2|MRC|OX-2	CD200 molecule	102.036	94.998
chr17-25349	chr17	80169595	80177216	+	284001	Hs.631724	NM_152675	HPRD:08041	CCDC57	-	coiled-coil domain containing 57	102.143	100.93
chr21-7613	chr21	46736493	46741198	+	388830	Hs.592162	NR_103811	ENSG00000237664	LINC00316	C21orf111|NCRNA00316|PRED59	long intergenic non-protein coding RNA 316	102.036	82.061
chr13-14744	chr13	21648089	21655946	+	26524	Hs.78960	NM_014572	HPRD:07277	LATS2	KPM	large tumor suppressor kinase 2	101.823	88.185
chr1-63747	chr1	113240872	113250800	+	389	Hs.502659	NM_175744	HPRD:01322	RHOC	ARH9|ARHC|H9|RHOH9	ras homolog family member C	101.859	79.267
chr2-53091	chr2	33513012	33518688	+	25780	Hs.143674	NM_015376	HPRD:15213	RASGRP3	GRP3	RAS guanyl releasing protein 3 (calcium and DAG-regulated)	101.752	109.81
chr7-27314	chr7	141372164	141377055	+	57189	Hs.521240	NM_001080392	ENSG00000257093	KIAA1147	LCHN|PRO2561	KIAA1147	101.717	86.463
chr11-25922	chr11	71749359	71754415	+	100128494	Hs.713607	NR_104178		LOC100128494	-	uncharacterized LOC100128494	101.61	82.176
chr13-14059	chr13	40356243	40363296	+	100422940		NR_036190	miRBase:MI0015835	MIR4305	-	microRNA 4305	101.646	88.797
chr16-17878	chr16	30074453	30080362	+	226	Hs.513490	NM_000034	HPRD:00070	ALDOA	ALDA|GSD12|HEL-S-87p	aldolase A, fructose-bisphosphate	101.717	86.96
chr22-7633	chr22	29755601	29766459	+	162	Hs.368794	NM_001127	HPRD:02541	AP1B1	ADTB1|AP105A|BAM22|CLAPB2	adaptor-related protein complex 1, beta 1 subunit	101.646	78.693
chr8-27865	chr8	94889139	94899461	+	100616169		NR_039602	miRBase:MI0003840	MIR378D2	-	microRNA 378d-2	101.752	92.395
chr19-10067	chr19	45347727	45354941	+	5819	Hs.655455	NM_002856	HPRD:02879	PVRL2	CD112|HVEB|PRR2|PVRR2	poliovirus receptor-related 2 (herpesvirus entry mediator B)	101.539	77.315
chr17-29373	chr17	75195086	75206964	+	6397	Hs.464184	NM_003003	HPRD:03295	SEC14L1	PRELID4A|SEC14L	SEC14-like 1 (S. cerevisiae)	101.61	67.785
chr12-30754	chr12	93407274	93415336	+	8411	Hs.567367	NM_003566	HPRD:05460	EEA1	MST105|MSTP105|ZFYVE2	early endosome antigen 1	101.433	80.568
chr11-18366	chr11	65263528	65276665	+	378938	Hs.621695	NR_002819	ENSG00000251562	MALAT1	HCN|LINC00047|MALAT-1|NCRNA00047|NEAT2|PRO2853|mascRNA	metastasis associated lung adenocarcinoma transcript 1 (non-protein coding)	101.397	94.5
chr10-27249	chr10	71204059	71213336	+	23555	Hs.499941	NM_012339	HPRD:15511	TSPAN15	2700063A19Rik|NET-7|NET7|TM4SF15	tetraspanin 15	101.255	85.008
chr15-20375	chr15	39589965	39596321	+	400360	Hs.376109	NM_207445	HPRD:13437	C15orf54	-	chromosome 15 open reading frame 54	101.007	101.811
chr2-45756	chr2	56104359	56122528	+	2202	Hs.76224	NM_004105	HPRD:03331	EFEMP1	DHRD|DRAD|FBLN3|FBNL|FIBL-3|MLVT|MTLV|S1-5	EGF containing fibulin-like extracellular matrix protein 1	100.9	97.601
chr1-59464	chr1	77973854	77982696	+	26009	Hs.480506	NM_015534	HPRD:15907	ZZZ3	ATAC1	zinc finger, ZZ-type containing 3	100.865	110.652
chr6-24205	chr6	11585290	11593630	+	100113407	Hs.146317	NM_001100829	ENSG00000205269	TMEM170B	-	transmembrane protein 170B	100.829	107.131
chr19-19046	chr19	1098982	1105805	+	2879	Hs.433951	NM_002085	HPRD:11819	GPX4	GPx-4|GSHPx-4|MCSP|PHGPx|snGPx|snPHGPx	glutathione peroxidase 4	100.794	91.706
chr1-59197	chr1	41476597	41482318	+	100507178	Hs.660056	NR_037868		SLFNL1-AS1	-	SLFNL1 antisense RNA 1	100.794	76.779
chr6-28617	chr6	136355419	136362015	+	27115	Hs.744230	NM_018945	HPRD:06870	PDE7B	bA472E5.1	phosphodiesterase 7B	100.581	91.936
chr16-12198	chr16	75337492	75342364	+	9564	Hs.479747	NM_014567	HPRD:04248	BCAR1	CAS|CAS1|CASS1|CRKAS|P130Cas	breast cancer anti-estrogen resistance 1	100.581	85.506
chr2-43144	chr2	37878462	37887420	+	10602	Hs.369574	NM_006449	HPRD:09364	CDC42EP3	BORG2|CEP3|UB1	CDC42 effector protein (Rho GTPase binding) 3	100.617	80.415
chr13-14087	chr13	42183732	42190467	+	100847026		NR_049803		MIR5006	-	microRNA 5006	100.546	83.324
chr3-30667	chr3	184048834	184057198	+	131408	Hs.591307	NM_144635	HPRD:14481	FAM131A	C3orf40|FLAT715|PRO1378	family with sequence similarity 131, member A	100.475	83.324
chr7-32765	chr7	116148940	116154079	+	858	Hs.212332	NM_001233	HPRD:03029	CAV2	CAV	caveolin 2	100.439	92.472
chr2-36356	chr2	208257062	208261060	+	1385	Hs.516646	NM_004379	HPRD:00442	CREB1	CREB	cAMP responsive element binding protein 1	100.404	83.936
chr5-32304	chr5	138774228	138785045	+	202052	Hs.483537	NM_152686	HPRD:07130	DNAJC18	-	DnaJ (Hsp40) homolog, subfamily C, member 18	100.368	72.684
chr11-32239	chr11	86257534	86264762	+	10873	Hs.199743	NM_006680	HPRD:06862	ME3	NADP-ME	malic enzyme 3, NADP(+)-dependent, mitochondrial	100.404	81.755
chr2-53519	chr2	75725887	75735251	+	101927884	Hs.671110	NR_110281	ENSG00000231172	LOC101927884	-	uncharacterized LOC101927884	100.333	91.515
chr7-23564	chr7	1086661	1096783	+	115330	Hs.585007	NM_138445	HPRD:17064	GPR146	PGR8	G protein-coupled receptor 146	100.368	86.31
chrX-13863	chrX	45361603	45369202	+	101927528	Hs.550772	NR_104644	ENSG00000229563	LINC01204	-	long intergenic non-protein coding RNA 1204	100.333	98.251
chr2-40229	chr2	70312039	70317638	+	5093	Hs.2853	NM_006196	HPRD:03128	PCBP1	HEL-S-85|HNRPE1|HNRPX|hnRNP-E1|hnRNP-X	poly(rC) binding protein 1	100.333	85.774
chr8-21835	chr8	93106486	93116986	+	862	Hs.368431	NM_004349	HPRD:00590	RUNX1T1	AML1T1|CBFA2T1|CDR|ETO|MTG8|ZMYND2	runt-related transcription factor 1; translocated to, 1 (cyclin D-related)	100.262	95.993
chr12-29206	chr12	82798402	82805391	+	29080	Hs.582627	NM_014167	HPRD:13696	CCDC59	BR22|TAP26	coiled-coil domain containing 59	100.155	122.824
chr16-13805	chr16	75294806	75302494	+	9564	Hs.479747	NM_014567	HPRD:04248	BCAR1	CAS|CAS1|CASS1|CRKAS|P130Cas	breast cancer anti-estrogen resistance 1	100.262	88.874
chr2-39570	chr2	159986109	159998108	+	102465535		NR_106948		MIR6888	hsa-mir-6888	microRNA 6888	100.084	88.3
chr3-40078	chr3	157072028	157084015	+	5806	Hs.591286	NM_002852	HPRD:03928	PTX3	TNFAIP5|TSG-14	pentraxin 3, long	100.084	106.863
chr6-33252	chr6	22825478	22830733	+	154150	Hs.629246	NM_138574	HPRD:17935	HDGFL1	PWWP1|dJ309H15.1	hepatoma derived growth factor-like 1	100.049	115.666
chr3-46034	chr3	70785485	70795510	+	27086	Hs.59368	NM_032682	HPRD:18518	FOXP1	12CC4|QRF1|hFKH1B	forkhead box P1	100.084	85.544
chr7-20474	chr7	23371377	23377624	+	115416	Hs.87385	NM_138446		MALSU1	C7orf30|mtRsfA	mitochondrial assembly of ribosomal large subunit 1	99.907	90.328
chr3-36219	chr3	151983750	151991683	+	401093	Hs.725347	NR_027037	ENSG00000229619	MBNL1-AS1	-	MBNL1 antisense RNA 1	99.978	104.337
chr2-39755	chr2	206563942	206575488	+	8828	Hs.471200	NM_003872	HPRD:03643	NRP2	NP2|NPN2|PRO2714|VEGF165R2	neuropilin 2	99.907	76.549
chr19-9529	chr19	12898749	12905701	+	3726	Hs.25292	NM_002229	HPRD:01303	JUNB	AP-1	jun B proto-oncogene	99.871	96.108
chr18-14102	chr18	53065721	53074240	+	6925	Hs.605153	NM_003199	HPRD:03780	TCF4	E2-2|ITF-2|ITF2|PTHS|SEF-2|SEF2|SEF2-1|SEF2-1A|SEF2-1B|SEF2-1D|TCF-4|bHLHb19	transcription factor 4	99.907	104.413
chr9-23918	chr9	130859577	130863976	+	114789	Hs.5476	NM_052901	HPRD:10573	SLC25A25	MCSC|PCSCL|SCAMC-2	solute carrier family 25 (mitochondrial carrier; phosphate carrier), member 25	99.587	79.688
chr5-29944	chr5	14439592	14451320	+	54491	Hs.155085	NM_019018		FAM105A	NET20	family with sequence similarity 105, member A	99.41	85.621
chr11-28253	chr11	7619788	7629609	+	8495	Hs.655714	NM_003621	HPRD:04391	PPFIBP2	Cclp1	PTPRF interacting protein, binding protein 2 (liprin beta 2)	99.445	86.31
chr12-37062	chr12	116817412	116822851	+	100616309		NR_039683	miRBase:MI0016824	MIR4472-2	-	microRNA 4472-2	99.41	76.817
chr22-11746	chr22	24634076	24644030	+	2687	Hs.437156	NM_004121	HPRD:00666	GGT5	GGT-REL|GGTLA1	gamma-glutamyltransferase 5	99.445	82.75
chr11-29930	chr11	28775755	28785691	+	102466876		NR_107035		MIR8068	hsa-mir-8068	microRNA 8068	99.445	131.742
chr12-35242	chr12	48145475	48154428	+	10411	Hs.8578	NM_006105	HPRD:06928	RAPGEF3	CAMP-GEFI|EPAC|EPAC1|HSU79275|bcm910	Rap guanine nucleotide exchange factor (GEF) 3	99.268	96.299
chr10-17532	chr10	112255393	112266637	+	1847	Hs.2128	NM_004419	HPRD:04349	DUSP5	DUSP|HVH3	dual specificity phosphatase 5	99.232	87.879
chr3-34803	chr3	194458804	194463648	+	100507391	Hs.590099	NR_037891	ENSG00000237222	LOC100507391	-	uncharacterized LOC100507391	99.197	65.412
chr17-27683	chr17	2091855	2098917	+	101927839	Hs.665648	NR_110888		LOC101927839	-	uncharacterized LOC101927839	99.055	68.665
chr1-62106	chr1	198743921	198750804	+	406955		NR_029612	miRBase:MI0000270	MIR181B1	MIRN181B1	microRNA 181b-1	99.126	91.17
chr14-19983	chr14	69400777	69411301	+	87	Hs.509765	NM_001102	HPRD:00020	ACTN1	BDPLT15	actinin, alpha 1	99.09	81.372
chr2-46194	chr2	151264177	151271100	+	390	Hs.6838	NM_005168	HPRD:04233	RND3	ARHE|Rho8|RhoE|memB	Rho family GTPase 3	98.948	90.558
chr5-31777	chr5	40676486	40690672	+	5734	Hs.199248	NM_000958	HPRD:03350	PTGER4	EP4|EP4R	prostaglandin E receptor 4 (subtype EP4)	98.984	102.194
chr5-34286	chr5	110895614	110901280	+	134429	Hs.93842	NM_139164	HPRD:06133	STARD4	-	StAR-related lipid transfer (START) domain containing 4	98.948	90.902
chr11-30076	chr11	60600946	60612153	+	79080	Hs.4253	NM_024098	HPRD:08322	CCDC86	-	coiled-coil domain containing 86	98.877	74.253
chr4-26036	chr4	141070453	141076176	+	55534	Hs.586165	NM_018717	HPRD:10066	MAML3	CAGH3|ERDA3|GDN|MAM-2|MAM2|TNRC3	mastermind-like 3 (Drosophila)	98.842	94.424
chr2-46469	chr2	205528451	205539549	+	117583	Hs.657382	NM_057177	HPRD:09795	PARD3B	ALS2CR19|PAR3B|PAR3L|PAR3LC|PAR3beta|Par3Lb	par-3 family cell polarity regulator beta	98.806	114.441
chr17-19911	chr17	1546800	1554447	+	8578	Hs.647430	NM_003693	HPRD:06386	SCARF1	SREC|SREC-I|SREC1	scavenger receptor class F, member 1	98.629	83.515
chr9-29095	chr9	111751578	111760662	+	8727	Hs.58488	NM_003798	HPRD:09210	CTNNAL1	ACRP|CLLP|alpha-CATU	catenin (cadherin-associated protein), alpha-like 1	98.736	99.667
chr1-60196	chr1	201503941	201513676	+	376693	Hs.605989	NR_026667		RPS10P7	RPS10_2_147	ribosomal protein S10 pseudogene 7	98.558	85.008
chr7-32702	chr7	107577798	107594896	+	1738	Hs.131711	NM_000108	HPRD:02006	DLD	DLDD|DLDH|E3|GCSL|LAD|PHE3	dihydrolipoamide dehydrogenase	98.629	93.429
chr18-11539	chr18	20045602	20052733	+	64693	Hs.406709	NM_022663	HPRD:16395	CTAGE1	CT21.1|CT21.2|CTAGE|CTAGE-1|CTAGE-2	cutaneous T-cell lymphoma-associated antigen 1	98.558	79.344
chr3-42179	chr3	127516840	127524228	+	11343	Hs.277035	NM_007283	HPRD:17574	MGLL	HU-K5|HUK5|MAGL|MGL	monoglyceride lipase	98.452	84.166
chr16-20911	chr16	81415360	81421122	+	100616150		NR_039871	miRBase:MI0017355	MIR4720	-	microRNA 4720	98.345	88.644
chr1-64269	chr1	202246806	202256907	+	29089	Hs.5199	NM_014176	HPRD:13704	UBE2T	PIG50	ubiquitin-conjugating enzyme E2T (putative)	98.239	80.798
chr8-26562	chr8	10638714	10648401	+	100302166		NR_031711		MIR1322	MIRN1322|hsa-mir-1322	microRNA 1322	98.203	78.08
chr5-32441	chr5	153744348	153751657	+	386627	Hs.652021	NR_037897		SAP30L-AS1	GALNT10-AS1	SAP30L antisense RNA 1 (head to head)	98.239	92.74
chr6-37295	chr6	52280164	52291614	+	114327	Hs.403171	NM_018100	HPRD:10583	EFHC1	EJM1|dJ304B14.2	EF-hand domain (C-terminal) containing 1	98.132	97.677
chr11-28278	chr11	9707734	9714915	+	23075	Hs.153026	NM_015055	HPRD:10378	SWAP70	SWAP-70	SWAP switching B-cell complex 70kDa subunit	98.168	77.736
chr1-49449	chr1	85911339	85921724	+	23576	Hs.713411	NM_012137	HPRD:09203	DDAH1	DDAH|HEL-S-16	dimethylarginine dimethylaminohydrolase 1	98.026	100.088
chr2-42723	chr2	192728439	192735683	+	8436	Hs.26530	NM_004657	HPRD:09470	SDPR	CAVIN2|PS-p68|SDR|cavin-2	serum deprivation response	97.919	103.648
chr1-54590	chr1	94087404	94096306	+	8412	Hs.36958	NM_003567	HPRD:05268	BCAR3	NSP2|SH2D3B	breast cancer anti-estrogen resistance 3	97.955	83.171
chr6-40226	chr6	139690585	139698029	+	10370	Hs.82071	NM_006079	HPRD:04245	CITED2	ASD8|MRG-1|MRG1|P35SRJ|VSD2	Cbp/p300-interacting transactivator, with Glu/Asp-rich carboxy-terminal domain, 2	97.99	89.333
chr1-45421	chr1	157986213	157993122	+	55243	Hs.272234	NM_018240	HPRD:06306	KIRREL	NEPH1	kin of IRRE like (Drosophila)	97.919	84.817
chr21-7720	chr21	33891108	33898829	+	140290	Hs.728804	NM_018277		TCP10L	C21orf77|TCP10A-2	t-complex 10-like	97.955	66.292
chr9-21966	chr9	73024779	73030181	+	687	Hs.150557	NM_001206	HPRD:04211	KLF9	BTEB|BTEB1	Kruppel-like factor 9	97.813	87.534
chr22-10273	chr22	38707986	38715949	+	1454	Hs.474833	NM_001894	HPRD:02919	CSNK1E	CKIepsilon|HCKIE	casein kinase 1, epsilon	97.813	79.994
chr6-29017	chr6	74403818	74411198	+	101928489	Hs.660059	NR_110889		LOC101928489	-	uncharacterized LOC101928489	97.742	92.051
chr20-16006	chr20	48175599	48186855	+	5740	Hs.302085	NM_000961	HPRD:09046	PTGIS	CYP8|CYP8A1|PGIS|PTGI	prostaglandin I2 (prostacyclin) synthase	97.848	81.793
chrX-10235	chrX	55141798	55149513	+	203569	Hs.662489	NM_207339	HPRD:17565	PAGE2	CT16.4|GAGEC2|GAGEE2|PAGE-2	P antigen family, member 2 (prostate associated)	97.813	68.703
chr11-30878	chr11	44642775	44650899	+	3732	Hs.527778	NM_002231		CD82	4F9|C33|GR15|IA4|KAI1|R2|SAR2|ST6|TSPAN27	CD82 molecule	97.777	80.186
chr8-22135	chr8	32184481	32195183	+	100874286	Hs.147060	NR_047475		NRG1-IT3	-	NRG1 intronic transcript 3 (non-protein coding)	97.706	93.352
chr2-54695	chr2	237999110	238007874	+	10920	Hs.531713	NM_006710		COPS8	COP9|CSN8|SGN8	COP9 signalosome subunit 8	97.529	106.748
chr11-33079	chr11	65147655	65154992	+	283130	Hs.661604	NM_182556	HPRD:14142	SLC25A45	-	solute carrier family 25, member 45	97.6	84.779
chr12-30187	chr12	125164545	125175066	+	9612	Hs.137510	NM_006312	HPRD:02910	NCOR2	CTG26|N-CoR2|SMAP270|SMRT|SMRTE|SMRTE-tau|TNRC14|TRAC|TRAC-1|TRAC1	nuclear receptor corepressor 2	97.706	64.148
chr19-17406	chr19	47610134	47617708	+	23211	Hs.104661	NM_015168	ENSG00000130749	ZC3H4	C19orf7	zinc finger CCCH-type containing 4	97.635	88.797
chr7-24640	chr7	143076218	143084995	+	102465538		NR_106952		MIR6892	hsa-mir-6892	microRNA 6892	97.635	86.807
chr17-23815	chr17	41665375	41671338	+	2118	Hs.434059	NM_001986	HPRD:02833	ETV4	E1A-F|E1AF|PEA3|PEAS3	ets variant 4	97.351	69.66
chr11-26017	chr11	86657012	86668270	+	8322	Hs.591968	NM_012193	HPRD:05203	FZD4	CD344|EVR1|FEVR|FZD4S|Fz-4|Fz4|FzE4|GPCR|hFz4	frizzled class receptor 4	97.28	81.181
chr10-31718	chr10	80731201	80736282	+	283050	Hs.309176	NR_015429	ENSG00000224596	ZMIZ1-AS1	-	ZMIZ1 antisense RNA 1	97.316	82.252
chr12-31435	chr12	59306421	59320598	+	121227	Hs.253736	NM_153377	HPRD:08317	LRIG3	LIG3	leucine-rich repeats and immunoglobulin-like domains 3	97.174	97.715
chr12-32008	chr12	10791071	10796993	+	55110	Hs.104650	NM_018048		MAGOHB	MGN2|mago|magoh	mago-nashi homolog B (Drosophila)	97.245	82.98
chr1-16815	chr1	198120460	198129542	+	140609	Hs.24119	NM_133494	HPRD:06027	NEK7	-	NIMA-related kinase 7	96.925	101.352
chr1-55691	chr1	25044717	25054625	+	25932	Hs.440544	NM_013943	HPRD:05943	CLIC4	CLIC4L|H1|MTCLIC|huH1|p64H1	chloride intracellular channel 4	97.067	76.205
chr4-29274	chr4	74957945	74966434	+	2920	Hs.75765	NM_002089	HPRD:00741	CXCL2	CINC-2a|GRO2|GROb|MGSA-b|MIP-2a|MIP2|MIP2A|SCYB2	chemokine (C-X-C motif) ligand 2	97.032	88.874
chr20-12619	chr20	36151340	36157770	+	10904	Hs.472651	NM_006698	HPRD:16552	BLCAP	BC10	bladder cancer associated protein	97.032	78.501
chr1-61939	chr1	172894998	172906181	+	8995	Hs.248197	NM_005092		TNFSF18	AITRL|GITRL|TL6|hGITRL	tumor necrosis factor (ligand) superfamily, member 18	96.996	89.41
chr14-19293	chr14	54792622	54800663	+	1033	Hs.84113	NM_005192	HPRD:00450	CDKN3	CDI1|CIP2|KAP|KAP1	cyclin-dependent kinase inhibitor 3	96.996	90.673
chrX-10087	chrX	153186992	153197025	+	393	Hs.701324	NM_001666	HPRD:02063	ARHGAP4	C1|RGC1|RhoGAP4|SrGAP4|p115	Rho GTPase activating protein 4	96.961	92.893
chr2-48054	chr2	237731860	237743883	+	10920	Hs.531713	NM_006710		COPS8	COP9|CSN8|SGN8	COP9 signalosome subunit 8	96.89	63.766
chr11-15380	chr11	107709580	107715273	+	54733	Hs.524014	NM_017515	HPRD:15377	SLC35F2	HSNOV1	solute carrier family 35, member F2	96.996	81.831
chr3-14965	chr3	169104920	169111130	+	2122	Hs.744090	NM_004991	HPRD:01310	MECOM	AML1-EVI-1|EVI1|MDS1|MDS1-EVI1|PRDM3	MDS1 and EVI1 complex locus	96.819	95.534
chr10-30206	chr10	16991863	16998041	+	6251	Hs.524161	NM_012425	HPRD:01551	RSU1	RSP-1	Ras suppressor protein 1	96.819	92.166
chr18-11305	chr18	46427171	46431761	+	4092	Hs.465087	NM_005904	HPRD:04241	SMAD7	CRCS3|MADH7|MADH8	SMAD family member 7	96.819	74.483
chr22-13127	chr22	47129841	47135932	+	64781	Hs.200668	NM_022766	HPRD:09878	CERK	LK4|dA59H18.2|dA59H18.3|hCERK	ceramide kinase	96.819	85.697
chr9-28715	chr9	35109652	35116935	+	80256	Hs.301696	NM_025182	HPRD:13869	FAM214B	KIAA1539|P1.11659_5|bA182N22.6	family with sequence similarity 214, member B	96.571	70.387
chr12-36393	chr12	47051231	47060302	+	55089	Hs.446077	NM_018018	HPRD:12159	SLC38A4	ATA3|NAT3|PAAT	solute carrier family 38, member 4	96.606	95.419
chr2-52603	chr2	216294274	216304665	+	2335	Hs.203717	NM_002026	HPRD:00626	FN1	CIG|ED-B|FINC|FN|FNZ|GFND|GFND2|LETS|MSF	fibronectin 1	96.606	90.826
chr1-61148	chr1	59038555	59048037	+	4070	Hs.23582	NM_002353	HPRD:00672	TACSTD2	EGP-1|EGP1|GA733-1|GA7331|GP50|M1S1|TROP2	tumor-associated calcium signal transducer 2	96.5	90.864
chr4-29601	chr4	125628503	125635461	+	57182	Hs.480694	NM_020337	HPRD:13843	ANKRD50	-	ankyrin repeat domain 50	96.5	94.5
chr1-60853	chr1	27109850	27115966	+	55650	Hs.259605	NM_017837	HPRD:07912	PIGV	GPI-MT-II|HPMRS1|PIG-V	phosphatidylinositol glycan anchor biosynthesis, class V	96.429	80.032
chr15-21293	chr15	74278337	74285316	+	9399	Hs.194816	NM_004809	HPRD:16314	STOML1	SLP-1|STORP|hUNC-24	stomatin (EPB72)-like 1	96.358	77.468
chr18-13662	chr18	59990633	60003255	+	8792	Hs.204044	NM_003839	HPRD:04609	TNFRSF11A	CD265|FEO|LOH18CR1|ODFR|OFE|OPTB7|OSTS|PDB2|RANK|TRANCER	tumor necrosis factor receptor superfamily, member 11a, NFKB activator	96.251	73.258
chr3-40014	chr3	149222494	149228296	+	7104	Hs.133527	NM_004617		TM4SF4	ILTMP|il-TMP	transmembrane 4 L six family member 4	96.216	79.497
chr14-20434	chr14	59797916	59804944	+	23002	Hs.19156	NM_014992	HPRD:09433	DAAM1	-	dishevelled associated activator of morphogenesis 1	96.251	90.06
chr7-29561	chr7	97873411	97882385	+	25851	Hs.592281	NM_015395	HPRD:08521	TECPR1	-	tectonin beta-propeller repeat containing 1	96.216	76.396
chr3-27007	chr3	177073780	177079808	+	100820709	Hs.518409	NR_047465		LINC00501	-	long intergenic non-protein coding RNA 501	96.145	80.645
chr11-29332	chr11	68144032	68151365	+	4041	Hs.6347	NM_002335	HPRD:04616	LRP5	BMND1|EVR1|EVR4|HBM|LR3|LRP-5|LRP7|OPPG|OPS|OPTA1|VBCH2	low density lipoprotein receptor-related protein 5	95.967	81.87
chr6-22913	chr6	3803505	3815575	+	26240	Hs.140944	NM_012135	HPRD:16883	FAM50B	D6S2654E|X5L	family with sequence similarity 50, member B	95.967	85.085
chr2-46487	chr2	208195112	208202941	+	101927865	Hs.574609	NR_110283	ENSG00000234902	LOC101927865	-	uncharacterized LOC101927865	95.932	88.453
chr2-52749	chr2	233946836	233952287	+	3635	Hs.262886	NM_005541	HPRD:09033	INPP5D	SHIP|SHIP-1|SHIP1|SIP-145|hp51CN|p150Ship	inositol polyphosphate-5-phosphatase, 145kDa	95.932	78.808
chr6-37936	chr6	163773927	163778680	+	401282	Hs.444817	NR_033862		DKFZp451B082	-	uncharacterized LOC401282	95.861	69.851
chr21-5735	chr21	43681403	43685862	+	9619	Hs.124649	NM_004915	HPRD:04355	ABCG1	ABC8|WHITE1	ATP-binding cassette, sub-family G (WHITE), member 1	95.79	64.11
chr11-31515	chr11	131938357	131944617	+	50863	Hs.504352	NM_016522	HPRD:06398	NTM	HNT|IGLON2|NTRI	neurotrimin	95.612	81.487
chr3-45571	chr3	11605888	11613360	+	9686	Hs.740389	NM_014667	HPRD:11672	VGLL4	VGL-4	vestigial-like family member 4	95.754	73.449
chr11-30294	chr11	85772740	85782661	+	8301	Hs.163893	NM_007166	HPRD:04320	PICALM	CALM|CLTH|LAP	phosphatidylinositol binding clathrin assembly protein	95.577	92.28
chr3-41359	chr3	186729027	186737068	+	6480	Hs.207459	NM_003032	HPRD:00184	ST6GAL1	SIAT1|ST6GalI|ST6N	ST6 beta-galactosamide alpha-2,6-sialyltranferase 1	95.612	89.333
chr2-48831	chr2	112107824	112116046	+	100616499		NR_039634	miRBase:MI0016775	MIR4435-1	-	microRNA 4435-1	95.506	57.833
chr1-59120	chr1	32711275	32718488	+	3932	Hs.470627	NM_005356	HPRD:01080	LCK	IMD22|LSK|YT16|p56lck|pp58lck	LCK proto-oncogene, Src family tyrosine kinase	95.399	67.44
chr2-52063	chr2	128437058	128443901	+	55679	Hs.469881	NM_017980	ENSG00000072163	LIMS2	PINCH-2|PINCH2	LIM and senescent cell antigen-like domains 2	95.506	98.251
chr6-37411	chr6	79304077	79312100	+	134728	Hs.656212	NM_001010844	HPRD:17157	IRAK1BP1	AIP70|SIMPL	interleukin-1 receptor-associated kinase 1 binding protein 1	95.364	105.256
chr13-12049	chr13	34726502	34733184	+	5983	Hs.115474	NM_002915	HPRD:02676	RFC3	RFC38	replication factor C (activator 1) 3, 38kDa	95.364	82.827
chr3-40256	chr3	187454346	187464424	+	604	Hs.478588	NM_001706	HPRD:00180	BCL6	BCL5|BCL6A|LAZ3|ZBTB27|ZNF51	B-cell CLL/lymphoma 6	95.293	70.426
chr3-39806	chr3	111577340	111585870	+	90102	Hs.603252	NM_145753	HPRD:06611	PHLDB2	LL5b|LL5beta	pleckstrin homology-like domain, family B, member 2	95.364	90.175
chr6-35906	chr6	13417844	13424774	+	54438	Hs.484686	NM_018988	HPRD:13574	GFOD1	ADG-90|C6orf114	glucose-fructose oxidoreductase domain containing 1	95.399	83.056
chr6-27768	chr6	37101250	37106877	+	5292	Hs.81170	NM_002648	HPRD:01292	PIM1	PIM	Pim-1 proto-oncogene, serine/threonine kinase	95.257	88.606
chr17-13605	chr17	4759199	4764706	+	50488	Hs.443417	NM_015716	HPRD:11366	MINK1	B55|MAP4K6|MINK|YSK2|ZC3|hMINK|hMINKbeta	misshapen-like kinase 1	95.399	73.755
chr6-34997	chr6	18384651	18392106	+	255488	Hs.148741	NM_182757	HPRD:17126	RNF144B	IBRDC2|PIR2|bA528A10.3|p53RFP	ring finger protein 144B	95.186	100.471
chr12-29867	chr12	66023884	66033951	+	100507065	Hs.591038	NR_120431	ENSG00000250748	LOC100507065	-	uncharacterized LOC100507065	95.186	88.108
chr3-40503	chr3	30577858	30588088	+	7048	Hs.82028	NM_003242	HPRD:01823	TGFBR2	AAT3|FAA3|LDS1B|LDS2|LDS2B|MFS2|RIIC|TAAD2|TGFR-2|TGFbeta-RII	transforming growth factor, beta receptor II (70/80kDa)	95.115	101.926
chr12-27341	chr12	96492510	96503545	+	4048	Hs.524648	NM_000895	HPRD:01056	LTA4H	-	leukotriene A4 hydrolase	95.044	78.348
chr4-25129	chr4	90813984	90822674	+	22915	Hs.268107	NM_007351	HPRD:03267	MMRN1	ECM|EMILIN4|GPIa*|MMRN	multimerin 1	94.973	111.073
chr12-22689	chr12	96835490	96843337	+	5128	Hs.506415	NM_002595	HPRD:09141	CDK17	PCTAIRE2|PCTK2	cyclin-dependent kinase 17	94.938	97.065
chr8-29598	chr8	42051069	42056774	+	5327	Hs.491582	NM_000930	HPRD:01419	PLAT	T-PA|TPA	plasminogen activator, tissue	94.903	84.281
chr3-44472	chr3	64170502	64177068	+	100874243	Hs.670840	NR_046702	ENSG00000226017	PRICKLE2-AS3	-	PRICKLE2 antisense RNA 3	94.832	73.449
chr1-61347	chr1	80323285	80327247	+	64123	Hs.132314	NM_022159	ENSG00000162618	ELTD1	ETL|KPG_003	EGF, latrophilin and seven transmembrane domain containing 1	94.832	99.974
chr2-52873	chr2	9386733	9394029	+	8853	Hs.555902	NM_003887	HPRD:04820	ASAP2	AMAP2|CENTB3|DDEF2|PAG3|PAP|Pap-alpha|SHAG1	ArfGAP with SH3 domain, ankyrin repeat and PH domain 2	94.832	75.554
chr2-50130	chr2	71829923	71838580	+	8291	Hs.252180	NM_003494	HPRD:04307	DYSF	FER1L1|LGMD2B|MMD1	dysferlin	94.761	56.761
chr7-23749	chr7	48122810	48131941	+	7378	Hs.488240	NM_003364	HPRD:08932	UPP1	UDRPASE|UP|UPASE|UPP	uridine phosphorylase 1	94.796	89.448
chr17-19881	chr17	78731849	78737831	+	101928855	Hs.670692	NR_110852	ENSG00000262833	LOC101928855	-	uncharacterized LOC101928855	94.832	87.419
chr6-33817	chr6	148714470	148722932	+	23328	Hs.193133	NM_015278	HPRD:06408	SASH1	SH3D6A|dJ323M4|dJ323M4.1	SAM and SH3 domain containing 1	94.796	84.932
chr9-26266	chr9	37951220	37959005	+	92014	Hs.634120	NM_033412	HPRD:14370	SLC25A51	CG7943|MCART1	solute carrier family 25, member 51	94.654	76.817
chr20-14111	chr20	22773982	22779002	+	101929685	Hs.563018	NR_109883		LINC01384	-	long intergenic non-protein coding RNA 1384	94.725	70.579
chr5-34168	chr5	92608075	92615451	+	441094	Hs.457407	NR_015369	ENSG00000237187	NR2F1-AS1	-	NR2F1 antisense RNA 1	94.725	86.884
chr7-29664	chr7	111798686	111807959	+	9732	Hs.654652	NM_014705	HPRD:07407	DOCK4	-	dedicator of cytokinesis 4	94.725	100.739
chr20-12916	chr20	36160308	36173071	+	10904	Hs.472651	NM_006698	HPRD:16552	BLCAP	BC10	bladder cancer associated protein	94.619	86.922
chr2-39047	chr2	28301443	28306535	+	100422965		NR_036230		MIR4263	-	microRNA 4263	94.548	107.246
chr8-26529	chr8	6583616	6593249	+	100616348		NR_039803		MIR4659A	-	microRNA 4659a	94.654	102.844
chr8-26117	chr8	68875068	68883524	+	80243	Hs.591867	NM_024870		PREX2	6230420N16Rik|DEP.2|DEPDC2|P-REX2|PPP1R129	phosphatidylinositol-3,4,5-trisphosphate-dependent Rac exchange factor 2	94.583	85.314
chr12-25990	chr12	50055133	50060297	+	25766	Hs.706827	NM_012272	HPRD:11044	PRPF40B	HYPC	PRP40 pre-mRNA processing factor 40 homolog B (S. cerevisiae)	94.654	74.865
chr11-31716	chr11	20114682	20124752	+	100874014	Hs.557916	NR_046672		NAV2-AS2	-	NAV2 antisense RNA 2	94.761	83.362
chr12-31095	chr12	8122067	8126513	+	6515	Hs.419240	NM_006931	HPRD:00686	SLC2A3	GLUT3	solute carrier family 2 (facilitated glucose transporter), member 3	94.37	77.774
chr19-19085	chr19	2575978	2580731	+	4616	Hs.110571	NM_015675	HPRD:05382	GADD45B	GADD45BETA|MYD118	growth arrest and DNA-damage-inducible, beta	94.548	83.209
chr1-57226	chr1	22321939	22330078	+	10136	Hs.181289	NM_005747	HPRD:06497	CELA3A	ELA3|ELA3A	chymotrypsin-like elastase family, member 3A	94.512	69.469
chr7-32904	chr7	132184020	132189658	+	91584	Hs.511454	NM_020911	HPRD:10901	PLXNA4	FAYV2820|PLEXA4|PLXNA4A|PLXNA4B|PRO34003	plexin A4	94.406	68.052
chr19-17840	chr19	46799855	46806567	+	64344	Hs.420830	NM_022462	HPRD:17104	HIF3A	HIF-3A|IPAS|MOP7|PASD7|bHLHe17	hypoxia inducible factor 3, alpha subunit	94.406	96.376
chr17-25382	chr17	1615634	1621969	+	84981	Hs.597755	NM_032895	HPRD:17497	MIR22HG	C17orf91	MIR22 host gene (non-protein coding)	94.477	79.458
chr3-29810	chr3	80780733	80786138	+	6091	Hs.744218	NM_002941	HPRD:03890	ROBO1	DUTT1|SAX3	roundabout, axon guidance receptor, homolog 1 (Drosophila)	94.299	117.197
chr20-10062	chr20	30191724	30200912	+	100422904		NR_036161	miRBase:MI0014238	MIR3193	-	microRNA 3193	94.264	76.97
chr1-55974	chr1	59346334	59353632	+	100131060	Hs.680604	NR_034014	ENSG00000234807	LINC01135	-	long intergenic non-protein coding RNA 1135	94.157	82.559
chr3-45587	chr3	14182755	14188626	+	79188	Hs.517817	NM_024334	HPRD:15541	TMEM43	ARVC5|ARVD5|EDMD7|LUMA	transmembrane protein 43	94.157	92.166
chr14-12517	chr14	21267055	21272527	+	6035	Hs.78224	NM_002933	HPRD:01591	RNASE1	RAC1|RIB1|RNS1	ribonuclease, RNase A family, 1 (pancreatic)	94.122	73.755
chr1-64566	chr1	228347872	228354647	+	574432	Hs.568467	NR_103539	ENSG00000203684	IBA57-AS1	C1orf148	IBA57 antisense RNA 1 (head to head)	94.157	96.146
chr14-21094	chr14	55147167	55155255	+	23034	Hs.98259	NM_015589	HPRD:10209	SAMD4A	SAMD4|SMAUG|SMAUG1|SMG|SMGA	sterile alpha motif domain containing 4A	94.086	73.985
chr16-18765	chr16	12497225	12502659	+	100616195		NR_039869	miRBase:MI0017353	MIR4718	-	microRNA 4718	94.086	72.378
chr1-16824	chr1	208110110	208124535	+	947	Hs.374990	NM_001773	HPRD:00790	CD34	-	CD34 molecule	93.767	94.194
chrX-11274	chrX	26800701	26810328	+	139538	Hs.447377	NR_001559	ENSG00000259849	VENTXP1	CT18|NA88A|VENTX2P1	VENT homeobox pseudogene 1	93.873	116.547
chr3-41731	chr3	45592691	45598696	+	8994	Hs.193370	NM_014240		LIMD1	-	LIM domains containing 1	93.731	75.172
chr1-57089	chr1	8240820	8245991	+	50651	Hs.463036	NM_001080397	ENSG00000162426	SLC45A1	DNB5	solute carrier family 45, member 1	93.696	95.419
chr8-28464	chr8	27529968	27537568	+	100500858		NR_037417		MIR3622A	-	microRNA 3622a	93.625	94.768
chr9-15286	chr9	90123588	90134974	+	1612	Hs.380277	NM_004938	HPRD:02902	DAPK1	DAPK	death-associated protein kinase 1	93.589	77.506
chr2-47345	chr2	109291406	109298459	+	3987	Hs.597715	NM_004987	HPRD:03978	LIMS1	PINCH|PINCH-1|PINCH1	LIM and senescent cell antigen-like domains 1	93.554	84.855
chr9-14702	chr9	33813412	33819678	+	54926	Hs.643648	NM_017811	HPRD:15602	UBE2R2	CDC34B|E2-CDC34B|UBC3B	ubiquitin-conjugating enzyme E2R 2	93.554	85.046
chr19-19491	chr19	47216220	47227094	+	25865	Hs.466987	NM_016457	HPRD:09523	PRKD2	PKD2|nPKC-D2	protein kinase D2	93.589	76.511
chr15-20837	chr15	101706424	101711893	+	22856	Hs.110488	NM_014918	HPRD:10493	CHSY1	CHSY|CSS1|ChSy-1|TPBS	chondroitin sulfate synthase 1	93.554	80.875
chr16-18589	chr16	81655314	81662491	+	102465251		NR_106759		MIR6504	hsa-mir-6504	microRNA 6504	93.518	68.741
chr1-51125	chr1	214574806	214580585	+	56950	Hs.66170	NM_020197	HPRD:15406	SMYD2	HSKM-B|KMT3C|ZMYND14	SET and MYND domain containing 2	93.518	81.755
chr3-43095	chr3	65930755	65942747	+	100873983	Hs.663889	NR_046575	ENSG00000240175	MAGI1-AS1	-	MAGI1 antisense RNA 1	93.483	93.467
chr1-62007	chr1	181067797	181077584	+	51278	Hs.15725	NM_016545	HPRD:06210	IER5	SBBI48	immediate early response 5	93.447	75.172
chr11-21207	chr11	114047727	114053004	+	4837	Hs.503911	NM_006169	HPRD:02478	NNMT	-	nicotinamide N-methyltransferase	93.554	77.2
chr14-21102	chr14	55567360	55572007	+	3958	Hs.531081	NM_002306	HPRD:01090	LGALS3	CBP35|GAL3|GALBP|GALIG|L31|LGALS2|MAC2	lectin, galactoside-binding, soluble, 3	93.447	87.266
chr17-27004	chr17	19060362	19067362	+	388436	Hs.677375	NM_001291905		LOC388436	-	uncharacterized protein ENSP00000382042	93.412	83.248
chr1-58652	chr1	227537701	227547269	+	8476	Hs.35433	NM_003607	HPRD:04562	CDC42BPA	MRCK|MRCKA|PK428	CDC42 binding protein kinase alpha (DMPK-like)	93.305	75.861
chr4-30121	chr4	30717829	30731044	+	5099	Hs.479439	NM_002589	HPRD:04288	PCDH7	BH-Pcdh|BHPCDH|PPP1R120	protocadherin 7	93.341	95.61
chr3-40714	chr3	64193677	64201178	+	166336	Hs.148105	NM_198859	HPRD:16342	PRICKLE2	EPM5	prickle homolog 2 (Drosophila)	93.305	78.655
chr8-14451	chr8	41996827	42001227	+	10947	Hs.654529	NM_006803	HPRD:09801	AP3M2	AP47B|CLA20|P47B	adaptor-related protein complex 3, mu 2 subunit	93.341	85.659
chr3-32462	chr3	156998090	157005089	+	57018	Hs.4859	NM_020307		CCNL1	ANIA6A|PRO1073|ania-6a	cyclin L1	93.128	78.272
chr11-23251	chr11	75523323	75529107	+	7405	Hs.202470	NM_003369		UVRAG	DHTX|VPS38|p63	UV radiation resistance associated	93.128	75.746
chr15-19699	chr15	90576024	90582218	+	374655	Hs.459311	NM_198526	HPRD:13329	ZNF710	-	zinc finger protein 710	93.128	83.248
chr12-32002	chr12	10217262	10223080	+	51267	Hs.29549	NM_016511	HPRD:09489	CLEC1A	CLEC-1|CLEC1	C-type lectin domain family 1, member A	93.092	116.891
chr5-13409	chr5	131721330	131726598	+	553103	Hs.570908	NR_037898	ENSG00000233006	LOC553103	-	uncharacterized LOC553103	93.057	76.97
chr12-35143	chr12	30945151	30950465	+	100287314	Hs.355210	NR_040245	ENSG00000235884	LINC00941	-	long intergenic non-protein coding RNA 941	92.986	77.851
chr2-40388	chr2	112098907	112107147	+	100616499		NR_039634	miRBase:MI0016775	MIR4435-1	-	microRNA 4435-1	92.951	73.564
chr10-28452	chr10	10832591	10841442	+	207107	Hs.31562	NR_027082	ENSG00000225383	SFTA1P	SFTPF	surfactant associated 1, pseudogene	92.915	97.562
chr8-28514	chr8	32403662	32416790	+	3084	Hs.453951	NM_004495	HPRD:00802	NRG1	ARIA|GGF|GGF2|HGL|HRG|HRG1|HRGA|MST131|MSTP131|NDF|NRG1-IT2|SMDF	neuregulin 1	92.915	98.175
chr1-6283	chr1	27814618	27819540	+	10163	Hs.469244	NM_006990	HPRD:05796	WASF2	IMD2|SCAR2|WASF4|WAVE2|dJ393P12.2	WAS protein family, member 2	92.809	90.864
chr3-37842	chr3	129105956	129112366	+	677797	Hs.711399	NR_002992	ENSG00000207088	SNORA7B	ACA7B	small nucleolar RNA, H/ACA box 7B	92.702	68.474
chr10-26380	chr10	33243691	33253000	+	3688	Hs.643813	NM_002211	HPRD:00628	ITGB1	CD29|FNRB|GPIIA|MDF2|MSK12|VLA-BETA|VLAB	integrin, beta 1 (fibronectin receptor, beta polypeptide, antigen CD29 includes MDF2, MSK12)	92.702	88.721
chr14-20426	chr14	56736528	56741868	+	57161	Hs.657926	NM_021255	HPRD:17835	PELI2	-	pellino E3 ubiquitin protein ligase family member 2	92.667	74.1
chr22-11906	chr22	37940919	37949320	+	11135	Hs.225356	NM_152243	HPRD:07303	CDC42EP1	BORG5|CEP1|MSE55	CDC42 effector protein (Rho GTPase binding) 1	92.667	84.97
chr4-25694	chr4	55793901	55799910	+	3791	Hs.479756	NM_002253	HPRD:01867	KDR	CD309|FLK1|VEGFR|VEGFR2	kinase insert domain receptor (a type III receptor tyrosine kinase)	92.773	77.813
chr11-25732	chr11	28813118	28823215	+	102466876		NR_107035		MIR8068	hsa-mir-8068	microRNA 8068	92.667	135.11
chr18-12953	chr18	9612304	9621659	+	101927323	Hs.151204	NR_110773	ENSG00000263627	PPP4R1-AS1	-	PPP4R1 antisense RNA 1	92.667	91.285
chr10-23207	chr10	4805373	4815891	+	83592	Hs.657944	NM_031436	HPRD:07472	AKR1E2	AKR1CL2|AKRDC1|LoopADR|hTSP|htAKR	aldo-keto reductase family 1, member E2	92.667	91.974
chr8-25977	chr8	37653665	37662544	+	25960	Hs.274136	NM_032777	HPRD:08437	GPR124	TEM5	G protein-coupled receptor 124	92.525	76.817
chr16-13146	chr16	23141033	23147555	+	57478	Hs.183817	NM_020718	HPRD:15634	USP31	-	ubiquitin specific peptidase 31	92.596	90.481
chr20-14974	chr20	34680158	34691701	+	2036	Hs.437422	NM_012156	HPRD:04193	EPB41L1	4.1N|MRD11	erythrocyte membrane protein band 4.1-like 1	92.631	76.282
chr20-16946	chr20	39773218	39781943	+	101927117	Hs.668593	NR_109889	ENSG00000226648	PLCG1-AS1	TOP1-AS1	PLCG1 antisense RNA 1	92.525	66.789
chr4-29897	chr4	183511801	183516863	+	55714	Hs.130438	NM_001080477	ENSG00000218336	TENM3	MCOPCB9|ODZ3|TNM3|Ten-m3	teneurin transmembrane protein 3	92.489	81.487
chr8-17483	chr8	142136283	142142817	+	22898	Hs.18166	NM_014957	HPRD:11114	DENND3	-	DENN/MADD domain containing 3	92.347	76.014
chr11-29924	chr11	28718985	28728769	+	102466876		NR_107035		MIR8068	hsa-mir-8068	microRNA 8068	92.418	105.141
chr5-35191	chr5	73085465	73094668	+	64283	Hs.482521	NM_001080479	ENSG00000214944	ARHGEF28	RGNEF|RIP2|p190RHOGEF	Rho guanine nucleotide exchange factor (GEF) 28	92.418	77.813
chr12-7320	chr12	105821297	105831384	+	387882	Hs.368938	NM_207376	HPRD:17368	C12orf75	AGD3|OCC-1|OCC1	chromosome 12 open reading frame 75	92.347	73.87
chr17-26555	chr17	56601515	56609468	+	5414	Hs.287518	NM_004574	HPRD:04738	2018-09-04	ARTS|BRADEION|CE5B3|H5|MART|PNUTL2|SEP4|hCDCREL-2	septin 4	92.418	64.378
chr5-29877	chr5	172750379	172763399	+	8614	Hs.233160	NM_003714	HPRD:04717	STC2	STC-2|STCRP	stanniocalcin 2	92.312	90.175
chr17-26715	chr17	73079649	73088515	+	9121	Hs.592095	NM_004695	HPRD:04856	SLC16A5	MCT5|MCT6	solute carrier family 16 (monocarboxylate transporter), member 5	92.312	75.784
chr1-51062	chr1	204326144	204333881	+	22874	Hs.253146	NM_014935	HPRD:09685	PLEKHA6	PEPP-3|PEPP3	pleckstrin homology domain containing, family A member 6	92.312	79.65
chr11-21176	chr11	102316507	102329546	+	114908	Hs.503709	NM_052932	ENSG00000152558	TMEM123	KCT3|PORIMIN|PORMIN	transmembrane protein 123	92.276	90.864
chr12-37133	chr12	123333896	123339652	+	9026	Hs.524815	NM_003959	HPRD:10412	HIP1R	HIP12|HIP3|ILWEQ	huntingtin interacting protein 1 related	92.134	79.65
chr17-28328	chr17	66047594	66052846	+	3838	Hs.594238	NM_002266	HPRD:02818	KPNA2	IPOA1|QIP2|RCH1|SRP1alpha	karyopherin alpha 2 (RAG cohort 1, importin alpha 1)	92.063	83.936
chr12-34491	chr12	89841629	89849552	+	8693	Hs.25130	NM_003774	HPRD:09152	GALNT4	GALNAC-T4|GALNACT4	polypeptide N-acetylgalactosaminyltransferase 4	91.957	107.016
chr10-31432	chr10	36459138	36464429	+	102578074		NR_110138		LINC01452	PCAT5|TPCAT-10-36067	long intergenic non-protein coding RNA 1452	91.921	91.936
chr11-21656	chr11	128704250	128715506	+	3758	Hs.527830	NM_000220	HPRD:08981	KCNJ1	KIR1.1|ROMK|ROMK1	potassium inwardly-rectifying channel, subfamily J, member 1	91.957	78.387
chr8-22964	chr8	124472388	124481288	+	55093	Hs.18029	NM_018024	HPRD:07653	WDYHV1	C8orf32	WDYHV motif containing 1	91.886	90.06
chr19-18810	chr19	41303560	41314220	+	112398	Hs.515417	NM_017555	HPRD:06970	EGLN2	EIT6|HIF-PH1|HIFPH1|HPH-1|HPH-3|PHD1	egl-9 family hypoxia-inducible factor 2	91.886	72.913
chr2-27733	chr2	161061010	161068858	+	3694	Hs.470399	NM_000888	HPRD:00947	ITGB6	-	integrin, beta 6	91.744	72.492
chr16-9801	chr16	87093311	87100647	+	101928708	Hs.585717	NR_110939	ENSG00000261095	LOC101928708	-	uncharacterized LOC101928708	91.779	84.013
chr18-12660	chr18	22926750	22934784	+	25925	Hs.116935	NM_015461	HPRD:18350	ZNF521	EHZF|Evi3	zinc finger protein 521	91.673	82.482
chr16-14293	chr16	29831264	29837897	+	9961	Hs.632177	NM_005115	HPRD:05475	MVP	LRP|VAULT1	major vault protein	91.637	83.094
chr2-49645	chr2	12809943	12816881	+	28951	Hs.467751	NM_021643	HPRD:18224	TRIB2	C5FW|GS3955|TRB2	tribbles pseudokinase 2	91.602	90.788
chr4-22113	chr4	138970459	138979242	+	641364	Hs.570846	NR_038380	ENSG00000250033	SLC7A11-AS1	-	SLC7A11 antisense RNA 1	91.673	99.093
chr2-50828	chr2	192790643	192797376	+	8436	Hs.26530	NM_004657	HPRD:09470	SDPR	CAVIN2|PS-p68|SDR|cavin-2	serum deprivation response	91.424	104.26
chr12-27415	chr12	109244079	109252035	+	54434	Hs.199763	NM_018984	HPRD:09486	SSH1	SSH1L	slingshot protein phosphatase 1	91.602	78.999
chr1-57033	chr1	244484578	244489683	+	200159	Hs.442703	NM_001012970	HPRD:13168	C1orf100	-	chromosome 1 open reading frame 100	91.424	81.563
chr7-31555	chr7	104582471	104587637	+	723809	Hs.124316	NR_027374		LHFPL3-AS2	-	LHFPL3 antisense RNA 2	91.46	77.851
chr13-10448	chr13	109806017	109811020	+	100885782	Hs.655942	NR_047700	ENSG00000236242	MYO16-AS1	-	MYO16 antisense RNA 1	91.389	88.606
chr11-22278	chr11	62646489	62654194	+	6520	Hs.502769	NM_002394	HPRD:01148	SLC3A2	4F2|4F2HC|4T2HC|CD98|CD98HC|MDU1|NACAE	solute carrier family 3 (amino acid transporter heavy chain), member 2	91.282	68.818
chr18-11341	chr18	53174315	53181817	+	6925	Hs.605153	NM_003199	HPRD:03780	TCF4	E2-2|ITF-2|ITF2|PTHS|SEF-2|SEF2|SEF2-1|SEF2-1A|SEF2-1B|SEF2-1D|TCF-4|bHLHb19	transcription factor 4	91.211	114.671
chr21-6872	chr21	42617611	42624551	+	191585	Hs.472492	NM_182832		PLAC4	C21orf115|PRED78	placenta-specific 4	91.353	72.301
chr17-20310	chr17	2295471	2306066	+	4335	Hs.626579	NM_020310	HPRD:04331	MNT	MAD6|MXD6|ROX|bHLHd3	MAX network transcriptional repressor	91.353	83.094
chr3-40447	chr3	16517500	16528001	+	23180	Hs.98910	NM_015150	HPRD:17950	RFTN1	PIB10|PIG9|RAFTLIN	raftlin, lipid raft linker 1	91.211	108.547
chr12-28217	chr12	10181976	10187492	+	283420	Hs.531189	NM_207345	HPRD:16723	CLEC9A	DNGR1|UNQ9341	C-type lectin domain family 9, member A	91.14	89.295
chr13-16602	chr13	94960729	94966062	+	100873972	Hs.670344	NR_046535		GPC6-AS1	-	GPC6 antisense RNA 1	91.069	76.664
chr1-58682	chr1	231521923	231527389	+	54583	Hs.444450	NM_022051	HPRD:06971	EGLN1	C1orf12|ECYT3|HIF-PH2|HIFPH2|HPH-2|HPH2|PHD2|SM20|ZMYND6	egl-9 family hypoxia-inducible factor 1	91.105	87.458
chr17-25800	chr17	57511191	57519970	+	100616204		NR_039882		MIR4729	-	microRNA 4729	91.034	65.679
chr12-34407	chr12	76369926	76377626	+	22822	Hs.602085	NM_007350		PHLDA1	DT1P1B11|PHRIP|TDAG51	pleckstrin homology-like domain, family A, member 1	90.928	73.066
chr17-24515	chr17	57403829	57411599	+	388403	Hs.463613	NM_001005404	HPRD:15682	YPEL2	-	yippee-like 2 (Drosophila)	90.928	72.492
chr20-15196	chr20	349496	355525	+	57761	Hs.516826	NM_021158	HPRD:09836	TRIB3	C20orf97|NIPK|SINK|SKIP3|TRB3	tribbles pseudokinase 3	90.928	61.508
chr19-14301	chr19	4573636	4577726	+	10501	Hs.465642	NM_020241	HPRD:12322	SEMA6B	SEM-SEMA-Y|SEMA-VIB|SEMAN|semaZ	sema domain, transmembrane domain (TM), and cytoplasmic domain, (semaphorin) 6B	90.821	72.952
chr11-19653	chr11	59932500	59940997	+	64231	Hs.523702	NM_022349	HPRD:09414	MS4A6A	4SPAN3|4SPAN3.2|CD20L3|MS4A6|MST090|MSTP090	membrane-spanning 4-domains, subfamily A, member 6A	90.928	63.574
chr17-29078	chr17	48127811	48143406	+	3675	Hs.265829	NM_002204	HPRD:05431	ITGA3	CD49C|GAP-B3|GAPB3|ILNEB|MSK18|VCA-2|VL3A|VLA3a	integrin, alpha 3 (antigen CD49C, alpha 3 subunit of VLA-3 receptor)	90.857	80.989
chr3-44521	chr3	69226335	69235233	+	56203	Hs.350621	NM_198271	HPRD:13993	LMOD3	-	leiomodin 3 (fetal)	90.821	89.257
chr22-10534	chr22	39702420	39716897	+	116938		NR_000028		SNORD83B	RNU83B|U83B	small nucleolar RNA, C/D box 83B	90.679	74.023
chr14-18331	chr14	61897866	61908315	+	5583	Hs.333907	NM_006255	HPRD:05669	PRKCH	PKC-L|PKCL|PRKCL|nPKC-eta	protein kinase C, eta	90.608	87.802
chr7-29800	chr7	134350476	134358550	+	669	Hs.198365	NM_001724	HPRD:01961	BPGM	DPGM	2,3-bisphosphoglycerate mutase	90.715	91.4
chr1-47160	chr1	72745730	72753110	+	257194	Hs.146542	NM_173808		NEGR1	DMML2433|IGLON4|KILON|Ntra	neuronal growth regulator 1	90.502	85.085
chr19-10354	chr19	14543594	14552052	+	5585	Hs.466044	NM_002741	HPRD:03019	PKN1	DBK|PAK-1|PAK1|PKN|PKN-ALPHA|PRK1|PRKCL1	protein kinase N1	90.502	70.234
chr19-15758	chr19	46098605	46105658	+	2828	Hs.17170	NM_005282	HPRD:02773	GPR4	-	G protein-coupled receptor 4	90.502	58.981
chr17-19365	chr17	46313031	46324409	+	100302211		NR_031607		MIR1203	MIRN1203|hsa-mir-1203	microRNA 1203	90.502	90.979
chr17-25821	chr17	58647104	58653158	+	8493	Hs.286073	NM_003620		PPM1D	PP2C-DELTA|WIP1	protein phosphatase, Mg2+/Mn2+ dependent, 1D	90.395	91.285
chr2-51489	chr2	43265478	43275329	+	102723854	Hs.570165	NR_110585		LOC102723854	-	uncharacterized LOC102723854	90.36	84.166
chr6-39533	chr6	31523774	31532061	+	4049	Hs.36	NM_000595	HPRD:01084	LTA	LT|TNFB|TNFSF1	lymphotoxin alpha	90.36	71.957
chr3-43918	chr3	191044912	191051351	+	257313	Hs.518492	NM_198152	HPRD:15630	UTS2B	U2B|URP|UTS2D	urotensin 2B	90.36	84.051
chr2-45953	chr2	101517384	101525523	+	101927142	Hs.656556	NR_110213		LOC101927142	-	uncharacterized LOC101927142	90.147	66.445
chr7-21745	chr7	22161164	22170371	+	55536	Hs.744069	NM_018719	HPRD:11481	CDCA7L	JPO2|R1|RAM2	cell division cycle associated 7-like	90.111	79.114
chr12-19104	chr12	63177754	63184822	+	57460	Hs.435479	NM_020700	ENSG00000111110	PPM1H	ARHCL1|NERPP-2C|URCC2	protein phosphatase, Mg2+/Mn2+ dependent, 1H	89.969	70.464
chr14-16312	chr14	91573701	91578457	+	80017	Hs.309849	NM_024952	HPRD:16612	C14orf159	-	chromosome 14 open reading frame 159	90.111	75.401
chr1-28919	chr1	53512228	53516824	+	127435	Hs.586141	NM_153703	HPRD:10557	PODN	PCAN|SLRR5A	podocan	90.005	75.937
chr6-34126	chr6	21593044	21599889	+	6659	Hs.643910	NM_003107	HPRD:01695	SOX4	EVI16	SRY (sex determining region Y)-box 4	90.04	85.276
chr6-36307	chr6	76202699	76215968	+	27145	Hs.696158	NM_015687	HPRD:09533	FILIP1	FILIP	filamin A interacting protein 1	90.076	75.593
chr11-27766	chr11	59864396	59873045	+	2206	Hs.386748	NM_000139		MS4A2	APY|ATOPY|FCER1B|FCERI|IGEL|IGER|IGHER|MS4A1	membrane-spanning 4-domains, subfamily A, member 2	89.934	79.65
chr10-9745	chr10	30343756	30349295	+	57608	Hs.533953	NM_020848	ENSG00000165757	KIAA1462	JCAD	KIAA1462	89.898	84.013
chr17-29064	chr17	47097666	47109637	+	10642	Hs.144936	NM_006546	HPRD:09752	IGF2BP1	CRD-BP|CRDBP|IMP-1|IMP1|VICKZ1|ZBP1	insulin-like growth factor 2 mRNA binding protein 1	89.898	77.353
chr1-58810	chr1	3454729	3461293	+	693135		NR_030277		MIR551A	MIRN551A	microRNA 551a	89.792	92.357
chr7-17557	chr7	22762132	22770823	+	3569	Hs.654458	NM_000600	HPRD:00970	IL6	BSF2|HGF|HSF|IFNB2|IL-6	interleukin 6	89.898	67.67
chr1-58683	chr1	231553195	231562296	+	54583	Hs.444450	NM_022051	HPRD:06971	EGLN1	C1orf12|ECYT3|HIF-PH2|HIFPH2|HPH-2|HPH2|PHD2|SM20|ZMYND6	egl-9 family hypoxia-inducible factor 1	89.934	113.906
chr15-19913	chr15	46209505	46214497	+	58472	Hs.511251	NM_021199	HPRD:18102	SQRDL	PRO1975	sulfide quinone reductase-like (yeast)	89.792	95.534
chr2-35943	chr2	73927351	73932883	+	51471	Hs.278983	NM_016347		NAT8B	CML2|Hcml2|NAT8BP	N-acetyltransferase 8B (GCN5-related, putative, gene/pseudogene)	89.721	59.288
chr5-32198	chr5	124077551	124085779	+	57507	Hs.266616	NM_020747	HPRD:18357	ZNF608	NY-REN-36	zinc finger protein 608	89.792	84.702
chr8-29875	chr8	96710563	96717911	+	100500773	Hs.741582	NR_036611		LOC100500773	-	serine/arginine-rich splicing factor 3 pseudogene	89.827	95.419
chr1-48861	chr1	223957268	223965419	+	824	Hs.350899	NM_001748	HPRD:00254	CAPN2	CANP2|CANPL2|CANPml|mCANP	calpain 2, (m/II) large subunit	89.827	67.44
chr4-29337	chr4	84173420	84183097	+	27235	Hs.144304	NM_015697	HPRD:13062	COQ2	CL640|COQ10D1|MSA1	coenzyme Q2 4-hydroxybenzoate polyprenyltransferase	89.721	90.826
chr3-44869	chr3	129212151	129220244	+	6010	Hs.247565	NM_000539	HPRD:01584	RHO	CSNBAD1|OPN2|RP4	rhodopsin	89.543	64.569
chr10-19835	chr10	13919098	13927926	+	101928453	Hs.650212	NR_120638		LOC101928453	-	uncharacterized LOC101928453	89.614	64.876
chr8-29099	chr8	129058075	129072219	+	100302175		NR_031612	miRBase:MI0006340	MIR1207	MIRN1207|hsa-mir-1207	microRNA 1207	89.508	71.689
chr1-54872	chr1	156629014	156635803	+	10763	Hs.527971	NM_006617	HPRD:09020	NES	-	nestin	89.472	68.971
chr15-23375	chr15	70558786	70565539	+	7090	Hs.287362	NM_005078	HPRD:02558	TLE3	ESG|ESG3|GRG3|HsT18976	transducin-like enhancer of split 3	89.437	59.402
chr4-28371	chr4	87854704	87864520	+	4299	Hs.480190	NM_005935	HPRD:08871	AFF1	AF4|MLLT2|PBM1	AF4/FMR2 family, member 1	89.401	84.166
chr1-60711	chr1	17229591	17235092	+	9696	Hs.309403	NM_014675	HPRD:16758	CROCC	ROLT	ciliary rootlet coiled-coil, rootletin	89.33	82.597
chr6-33877	chr6	158476988	158484144	+	8871	Hs.434494	NM_003898	HPRD:10259	SYNJ2	INPP5H	synaptojanin 2	89.224	78.387
chr10-24849	chr10	127746539	127752860	+	101410540	Hs.557889	NR_102707	ENSG00000233409	FANK1-AS1	-	FANK1 antisense RNA 1	89.224	73.411
chr17-25193	chr17	62610226	62626137	+	64750	Hs.515011	NM_022739		SMURF2	-	SMAD specific E3 ubiquitin protein ligase 2	89.295	91.324
chrX-10053	chrX	127166733	127172247	+	139741	Hs.680125	NM_138289	HPRD:06439	ACTRT1	AIP1|ARIP1|ARPT1|HSD27	actin-related protein T1	89.188	88.3
chr6-17614	chr6	152634051	152640491	+	100505475	Hs.571203	NR_120501		SYNE1-AS1	-	SYNE1 antisense RNA 1	89.188	76.243
chr13-11980	chr13	113372523	113378933	+	23250	Hs.29189	NM_015205	HPRD:12059	ATP11A	ATPIH|ATPIS	ATPase, class VI, type 11A	89.224	85.314
chr6-19173	chr6	150172610	150180929	+	100652739	Hs.642734	NR_045126	ENSG00000223701	RAET1E-AS1	RAET1G-AS1	RAET1E antisense RNA 1	89.153	87.305
chr6-38737	chr6	112067385	112080939	+	2534	Hs.390567	NM_002037	HPRD:00655	FYN	SLK|SYN|p59-FYN	FYN proto-oncogene, Src family tyrosine kinase	89.011	99.897
chr7-28069	chr7	134461417	134468674	+	800	Hs.490203	NM_004342	HPRD:00251	CALD1	CDM|H-CAD|HCAD|L-CAD|LCAD|NAG22	caldesmon 1	89.047	94.921
chr8-29378	chr8	22904879	22911057	+	286059	Hs.306673	NR_038873	ENSG00000246130	LOC286059	-	tumor necrosis factor receptor superfamily, member 10d, decoy with truncated death domain pseudogene	88.869	84.281
chr2-52252	chr2	161225680	161239433	+	100616364		NR_039946		MIR4785	-	microRNA 4785	88.763	83.248
chr15-19096	chr15	69108883	69114633	+	8125	Hs.458747	NM_006305	HPRD:09014	ANP32A	C15orf1|HPPCn|I1PP2A|LANP|MAPM|PHAP1|PHAPI|PP32	acidic (leucine-rich) nuclear phosphoprotein 32 family, member A	88.763	86.31
chr17-27897	chr17	27910312	27922997	+	28964	Hs.514051	NM_014030	HPRD:06577	GIT1	-	G protein-coupled receptor kinase interacting ArfGAP 1	88.727	73.105
chr11-24795	chr11	74028662	74034931	+	283208	Hs.660541	NM_182904	HPRD:16413	P4HA3	-	prolyl 4-hydroxylase, alpha polypeptide III	88.514	88.3
chr4-20115	chr4	140577564	140583209	+	4258	Hs.81874	NM_002413	HPRD:03436	MGST2	GST2|MGST-II	microsomal glutathione S-transferase 2	88.372	84.817
chr1-32684	chr1	100063870	100070456	+	54873	Hs.483993	NM_017734	HPRD:06673	PALMD	C1orf11|PALML	palmdelphin	88.514	96.72
chr2-54302	chr2	192716879	192725184	+	8436	Hs.26530	NM_004657	HPRD:09470	SDPR	CAVIN2|PS-p68|SDR|cavin-2	serum deprivation response	88.514	108.241
chr11-29295	chr11	64007425	64015817	+	2286	Hs.227729	NM_004470	HPRD:01742	FKBP2	FKBP-13|PPIase	FK506 binding protein 2, 13kDa	88.372	75.937
chr4-31045	chr4	186692495	186706979	+	8470	Hs.619806	NM_003603	HPRD:12473	SORBS2	ARGBP2|PRO0618	sorbin and SH3 domain containing 2	88.266	79.535
chr6-40090	chr6	126263118	126270004	+	135114	Hs.72325	NM_138571	HPRD:17107	HINT3	HINT4	histidine triad nucleotide binding protein 3	88.301	97.141
chr21-4706	chr21	40361155	40367571	+	101928435	Hs.385528	NR_109962	ENSG00000232837	LOC101928435	-	uncharacterized LOC101928435	88.195	75.899
chr6-30675	chr6	158179413	158187971	+	51429	Hs.191213	NM_016224	HPRD:12072	SNX9	SDP1|SH3PX1|SH3PXD3A|WISP	sorting nexin 9	88.195	80.339
chr10-30304	chr10	30315053	30320319	+	57608	Hs.533953	NM_020848	ENSG00000165757	KIAA1462	JCAD	KIAA1462	88.195	63.881
chr10-19890	chr10	31603216	31611560	+	220930	Hs.372654	NR_024284		ZEB1-AS1	-	ZEB1 antisense RNA 1	88.124	84.396
chr6-31634	chr6	21586804	21590485	+	6659	Hs.643910	NM_003107	HPRD:01695	SOX4	EVI16	SRY (sex determining region Y)-box 4	88.088	74.483
chr17-17342	chr17	38687971	38696963	+	1236	Hs.370036	NM_001838	HPRD:02588	CCR7	BLR2|CD197|CDw197|CMKBR7|EBI1	chemokine (C-C motif) receptor 7	88.124	70.732
chr8-25413	chr8	81888178	81895663	+	619279	Hs.434957	NM_032651	ENSG00000164684	ZNF704	Gig1	zinc finger protein 704	88.124	95.228
chr19-15889	chr19	3151160	3161940	+	100996351		NR_110670	ENSG00000267551	LOC100996351	-	uncharacterized LOC100996351	88.017	59.632
chr3-46702	chr3	159478808	159485760	+	100874433	Hs.601476	NR_121669		IQCJ-SCHIP1-AS1	uaz98	IQCJ-SCHIP1 readthrough antisense RNA 1	87.84	83.707
chr17-28909	chr17	36006549	36011174	+	11056	Hs.590937	NM_007010	HPRD:09911	DDX52	HUSSY19|ROK1	DEAD (Asp-Glu-Ala-Asp) box polypeptide 52	87.982	79.267
chr10-26662	chr10	94448718	94453176	+	3087	Hs.118651	NM_002729		HHEX	HEX|HMPH|HOX11L-PEN|PRH|PRHX	hematopoietically expressed homeobox	87.804	83.669
chr10-25333	chr10	102129935	102135655	+	90271	Hs.628088	NR_026762		LINC00263	C10orf75|NCRNA00263	long intergenic non-protein coding RNA 263	87.662	80.377
chr5-16705	chr5	141570875	141579134	+	80762	Hs.9788	NM_030571	HPRD:14816	NDFIP1	N4WBP5	Nedd4 family interacting protein 1	87.698	69.392
chr22-12582	chr22	37699278	37706181	+	27128	Hs.170944	NM_013385	HPRD:07354	CYTH4	CYT4|DJ63G5.1|PSCD4	cytohesin 4	87.627	71.459
chr6-28747	chr6	166967243	166974568	+	100302141		NR_031734		MIR1913	MIRN1913|hsa-mir-1913	microRNA 1913	87.733	71.612
chr11-29799	chr11	9736638	9744052	+	283104	Hs.632156	NR_036485	ENSG00000246273	SBF2-AS1	-	SBF2 antisense RNA 1	87.591	71.038
chr3-44919	chr3	134200036	134206444	+	80254	Hs.443301	NM_025180	HPRD:07826	CEP63	SCKL6	centrosomal protein 63kDa	87.449	70.426
chr5-34401	chr5	131830672	131838650	+	3659	Hs.436061	NM_002198	HPRD:00961	IRF1	IRF-1|MAR	interferon regulatory factor 1	87.52	74.559
chr15-20983	chr15	41229590	41235889	+	54567	Hs.511076	NM_019074	HPRD:05540	DLL4	hdelta2	delta-like 4 (Drosophila)	87.52	73.181
chr13-13473	chr13	97873369	97882823	+	10150	Hs.657347	NM_144778	HPRD:09543	MBNL2	MBLL|MBLL39|PRO2032	muscleblind-like splicing regulator 2	87.449	75.554
chr10-31198	chr10	13930067	13937525	+	101928453	Hs.650212	NR_120638		LOC101928453	-	uncharacterized LOC101928453	87.449	62.924
chr11-31205	chr11	86301625	86309530	+	10873	Hs.199743	NM_006680	HPRD:06862	ME3	NADP-ME	malic enzyme 3, NADP(+)-dependent, mitochondrial	87.307	81.717
chr3-20955	chr3	170136049	170144591	+	102465497		NR_106886		MIR6828	hsa-mir-6828	microRNA 6828	87.201	79.382
chr7-24719	chr7	5630816	5638768	+	6624	Hs.118400	NM_003088	HPRD:04068	FSCN1	FAN1|HSN|SNL|p55	fascin actin-bundling protein 1	87.236	70.196
chr1-47196	chr1	84763780	84770156	+	148418	Hs.591445	NM_001010971	HPRD:17302	SAMD13	-	sterile alpha motif domain containing 13	87.059	94.768
chr19-16303	chr19	4633096	4641409	+	126282	Hs.465643	NM_152362	HPRD:11314	TNFAIP8L1	TIPE1	tumor necrosis factor, alpha-induced protein 8-like 1	87.201	69.277
chr11-25660	chr11	10919797	10923457	+	729013	Hs.726427	NR_034137	ENSG00000247271	ZBED5-AS1	-	ZBED5 antisense RNA 1	87.13	63.383
chr22-11753	chr22	24809723	24821555	+	135	Hs.197029	NM_000675	HPRD:00043	ADORA2A	A2aR|ADORA2|RDC8	adenosine A2a receptor	87.095	78.234
chr5-31346	chr5	137069350	137075696	+	26249	Hs.655084	NM_017415	HPRD:09011	KLHL3	PHA2D	kelch-like family member 3	87.024	74.597
chr20-15818	chr20	23121017	23131159	+	200261	Hs.352228	NM_182535	HPRD:14124	LINC00656	-	long intergenic non-protein coding RNA 656	87.095	67.287
chr22-11186	chr22	25514209	25518659	+	100128531	Hs.662126	NR_038941	ENSG00000203280	LOC100128531	-	uncharacterized LOC100128531	87.13	68.512
chr10-28341	chr10	129771658	129778748	+	5791	Hs.127022	NM_006504	HPRD:02956	PTPRE	HPTPE|PTPE|R-PTP-EPSILON	protein tyrosine phosphatase, receptor type, E	86.953	72.416
chr1-57103	chr1	8931265	8941195	+	100505975	Hs.429843	NR_038351	ENSG00000230679	ENO1-AS1	-	ENO1 antisense RNA 1	86.882	90.367
chr5-34121	chr5	81699317	81704441	+	92270	Hs.729805	NM_001017971	HPRD:18710	ATP6AP1L	-	ATPase, H+ transporting, lysosomal accessory protein 1-like	86.917	76.703
chr1-50509	chr1	59226859	59232141	+	3725	Hs.696684	NM_002228	HPRD:01302	JUN	AP-1|AP1|c-Jun	jun proto-oncogene	86.775	84.702
chr2-23132	chr2	110082986	110093884	+	100423027		NR_036224	miRBase:MI0015870	MIR4266	-	microRNA 4266	86.811	76.205
chr1-61084	chr1	47675201	47683956	+	6886	Hs.705618	NM_003189	HPRD:01753	TAL1	SCL|TCL5|bHLHa17|tal-1	T-cell acute lymphocytic leukemia 1	86.74	68.167
chr3-21561	chr3	158416791	158422875	+	56925	Hs.478067	NM_020169	HPRD:14327	LXN	ECI|TCI	latexin	86.74	95.572
chr6-35386	chr6	106992794	106998125	+	202	Hs.724262	NM_001624	HPRD:18576	AIM1	CRYBG1|ST4	absent in melanoma 1	86.775	91.324
chr15-18167	chr15	66905420	66914645	+	102723165	Hs.636703	NR_110372		LINC01169	-	long intergenic non-protein coding RNA 1169	86.775	72.607
chr3-34060	chr3	8483819	8488969	+	100288428	Hs.651576	NR_033378	ENSG00000227110	LMCD1-AS1	-	LMCD1 antisense RNA 1 (head to head)	86.775	75.516
chr6-4413	chr6	153016068	153023805	+	80177	Hs.18160	NM_025107	HPRD:17617	MYCT1	MTLC	myc target 1	86.669	95.036
chr8-29991	chr8	117666711	117673267	+	8667	Hs.492599	NM_003756		EIF3H	EIF3S3|eIF3-gamma|eIF3-p40	eukaryotic translation initiation factor 3, subunit H	86.775	101.926
chr19-18533	chr19	3965820	3971649	+	1613	Hs.631844	NM_001348	HPRD:04478	DAPK3	DLK|ZIP|ZIPK	death-associated protein kinase 3	86.74	72.645
chr4-30012	chr4	7856471	7866272	+	60312	Hs.529369	NM_021638	HPRD:09747	AFAP1	AFAP|AFAP-110|AFAP110	actin filament associated protein 1	86.669	70.808
chr11-32086	chr11	72848476	72855421	+	9873	Hs.744959	NM_014824	HPRD:13321	FCHSD2	NWK|SH3MD3	FCH and double SH3 domains 2	86.633	76.435
chr11-26915	chr11	6339547	6344236	+	112464	Hs.434044	NM_145040	HPRD:17908	PRKCDBP	CAVIN3|HSRBC|SRBC|cavin-3	protein kinase C, delta binding protein	86.491	68.665
chr12-26203	chr12	97532680	97540972	+	121441	Hs.270084	NM_152905	HPRD:02655	NEDD1	GCP-WD|TUBGCP7	neural precursor cell expressed, developmentally down-regulated 1	86.527	78.808
chr8-20506	chr8	125263494	125269790	+	101927588	Hs.617072	NR_125420	ENSG00000214803	LOC101927588	-	uncharacterized LOC101927588	86.527	75.248
chr17-28487	chr17	79314709	79320656	+	284186	Hs.364191	NM_178520	HPRD:08247	TMEM105	-	transmembrane protein 105	86.527	69.698
chr12-36223	chr12	25050992	25059094	+	586	Hs.438993	NM_005504	HPRD:00216	BCAT1	BCATC|BCT1|ECA39|MECA39|PNAS121|PP18	branched chain amino-acid transaminase 1, cytosolic	86.456	72.799
chr16-15678	chr16	27324057	27330809	+	3566	Hs.513457	NM_000418	HPRD:00990	IL4R	CD124|IL-4RA|IL4RA	interleukin 4 receptor	86.527	69.43
chr6-39342	chr6	12526211	12531902	+	100887744		NR_103808		RNU6-48P	RNU6-48	RNA, U6 small nuclear 48, pseudogene	86.527	83.056
chr9-25119	chr9	120464872	120470329	+	7099	Hs.174312	NM_003266	HPRD:04325	TLR4	ARMD10|CD284|TLR-4|TOLL	toll-like receptor 4	86.349	82.291
chr11-32357	chr11	107688770	107697367	+	54733	Hs.524014	NM_017515	HPRD:15377	SLC35F2	HSNOV1	solute carrier family 35, member F2	86.385	78.463
chr14-17610	chr14	100835061	100844375	+	7453	Hs.497599	NM_004184	HPRD:01845	WARS	GAMMA-2|IFI53|IFP53	tryptophanyl-tRNA synthetase	86.243	57.182
chr2-26550	chr2	18478605	18484517	+	57665	Hs.120319	NM_020905	HPRD:10190	RDH14	PAN2|SDR7C4	retinol dehydrogenase 14 (all-trans/9-cis/11-cis)	86.278	99.438
chr12-31308	chr12	46822114	46828998	+	100288798	Hs.525922	NR_125377		LOC100288798	-	uncharacterized LOC100288798	86.207	92.204
chr11-21565	chr11	102214014	102220820	+	329	Hs.696238	NM_001166	HPRD:03419	BIRC2	API1|HIAP2|Hiap-2|MIHB|RNF48|c-IAP1|cIAP1	baculoviral IAP repeat containing 2	86.172	81.028
chr12-32812	chr12	125000915	125009363	+	9612	Hs.137510	NM_006312	HPRD:02910	NCOR2	CTG26|N-CoR2|SMAP270|SMRT|SMRTE|SMRTE-tau|TNRC14|TRAC|TRAC-1|TRAC1	nuclear receptor corepressor 2	86.172	77.124
chr17-25413	chr17	4847785	4855012	+	5216	Hs.494691	NM_005022	HPRD:01452	PFN1	ALS18	profilin 1	86.136	77.698
chr20-15916	chr20	36898108	36905605	+	85449	Hs.472690	NM_001029864	ENSG00000149633	KIAA1755	-	KIAA1755	86.101	88.453
chr2-51885	chr2	101539203	101543194	+	101927142	Hs.656556	NR_110213		LOC101927142	-	uncharacterized LOC101927142	86.101	62.732
chr17-27865	chr17	25588269	25594855	+	100616277		NR_039748	miRBase:MI0016889	MIR4522	-	microRNA 4522	86.101	78.272
chr5-19100	chr5	124744161	124749694	+	101927460	Hs.407582	NR_109887	ENSG00000260192	LOC101927460	-	uncharacterized LOC101927460	85.959	77.736
chrX-11394	chrX	71297071	71302718	+	441502	Hs.449523	NR_002309		RPS26P11	RPS26L1|RPS26_22_1784|bA366E13.1	ribosomal protein S26 pseudogene 11	85.959	64.569
chr6-33952	chr6	2874705	2879013	+	221756	Hs.8162	NM_182544		SERPINB9P1	SERPINB9P	serpin peptidase inhibitor, clade B (ovalbumin), member 9, pseudogene 1	85.959	76.32
chr11-26162	chr11	128021378	128028112	+	2113	Hs.369438	NM_005238	HPRD:01260	ETS1	ETS-1|EWSR2|p54	v-ets avian erythroblastosis virus E26 oncogene homolog 1	85.959	79.688
chr9-23951	chr9	134601742	134615925	+	2889	Hs.127897	NM_005312	HPRD:02627	RAPGEF1	C3G|GRF2	Rap guanine nucleotide exchange factor (GEF) 1	85.817	75.44
chr10-31732	chr10	80995681	81008652	+	10105	Hs.381072	NM_005729	HPRD:06839	PPIF	CYP3|CyP-M|Cyp-D|CypD	peptidylprolyl isomerase F	85.817	75.095
chr12-34978	chr12	11916535	11924322	+	2120	Hs.504765	NM_001987	HPRD:15976	ETV6	TEL|TEL/ABL	ets variant 6	85.852	71.497
chr17-26028	chr17	79476348	79484140	+	71	Hs.514581	NM_001614	HPRD:00017	ACTG1	ACT|ACTG|BRWS2|DFNA20|DFNA26|HEL-176	actin, gamma 1	85.781	80.339
chr1-30600	chr1	30180341	30186224	+	101929406	Hs.639413	NR_110790	ENSG00000233399	LOC101929406	-	uncharacterized LOC101929406	85.746	55.996
chr6-30133	chr6	21021739	21029254	+	100874531	Hs.112750	NR_103790		LINC00581	-	long intergenic non-protein coding RNA 581	85.781	87.228
chr5-34946	chr5	39524624	39529102	+	101926940	Hs.436359	NR_104632	ENSG00000271334	LOC101926940	-	uncharacterized LOC101926940	85.675	77.238
chr15-20214	chr15	89437747	89444447	+	145864	Hs.447530	NM_178232	HPRD:13629	HAPLN3	EXLD1|HsT19883	hyaluronan and proteoglycan link protein 3	85.71	56.532
chr19-11746	chr19	2474530	2481703	+	4616	Hs.110571	NM_015675	HPRD:05382	GADD45B	GADD45BETA|MYD118	growth arrest and DNA-damage-inducible, beta	85.781	78.387
chr13-12353	chr13	41129335	41144404	+	646982	Hs.287664	NR_024505		LINC00598	TTL	long intergenic non-protein coding RNA 598	85.639	68.474
chr13-15559	chr13	102101317	102109657	+	9358	Hs.696554	NM_004791	HPRD:07253	ITGBL1	OSCP|TIED	integrin, beta-like 1 (with EGF-like repeat domains)	85.426	82.023
chr17-22531	chr17	1387765	1397753	+	4641	Hs.286226	NM_033375	HPRD:09411	MYO1C	MMI-beta|MMIb|NMI|myr2	myosin IC	85.497	80.607
chr9-21806	chr9	14026020	14033102	+	100113404	Hs.149786	NR_038194	ENSG00000205636	LINC00583	C9orf146	long intergenic non-protein coding RNA 583	85.391	90.673
chr19-13064	chr19	55415392	55419121	+	9437	Hs.97084	NM_004829	HPRD:05167	NCR1	CD335|LY94|NK-p46|NKP46	natural cytotoxicity triggering receptor 1	85.249	70.119
chr9-26285	chr9	40572746	40580542	+	727830	Hs.632078	NM_001083124	ENSG00000147926	SPATA31A3	FAM75A3	SPATA31 subfamily A, member 3	85.249	81.296
chr12-24902	chr12	52076396	52083415	+	6334	Hs.436550	NM_014191	HPRD:09006	SCN8A	CERIII|CIAT|EIEE13|MED|NaCh6|Nav1.6|PN4	sodium channel, voltage gated, type VIII, alpha subunit	85.355	90.941
chr2-38167	chr2	27509454	27517702	+	57159	Hs.516036	NM_032546	HPRD:05928	TRIM54	MURF|MURF-3|RNF30|muRF3	tripartite motif containing 54	85.32	70.54
chr15-8474	chr15	52384582	52389779	+	10017	Hs.283672	NM_020396	HPRD:06071	BCL2L10	BCL-B|Boo|Diva	BCL2-like 10 (apoptosis facilitator)	85.32	68.627
chr14-19754	chr14	39341641	39352348	+	283547	Hs.675941	NR_039982	ENSG00000259070	LINC00639	-	long intergenic non-protein coding RNA 639	85.214	73.717
chr4-25527	chr4	7956865	7963988	+	60312	Hs.529369	NM_021638	HPRD:09747	AFAP1	AFAP|AFAP-110|AFAP110	actin filament associated protein 1	85.107	80.492
chr22-12282	chr22	39674685	39681311	+	116938		NR_000028		SNORD83B	RNU83B|U83B	small nucleolar RNA, C/D box 83B	85.072	70.502
chr16-15269	chr16	16113339	16125397	+	4363	Hs.391464	NM_004996	HPRD:01153	ABCC1	ABC29|ABCC|GS-X|MRP|MRP1	ATP-binding cassette, sub-family C (CFTR/MRP), member 1	85.001	67.287
chr9-25135	chr9	124112180	124122123	+	2040	Hs.253903	NM_004099	HPRD:00585	STOM	BND7|EPB7|EPB72	stomatin	84.788	85.506
chr1-54786	chr1	145540973	145545351	+	148741	Hs.710624	NM_144698	HPRD:08050	ANKRD35	-	ankyrin repeat domain 35	84.894	74.904
chr19-19274	chr19	16980295	16988868	+	23309	Hs.13999	NM_015260	HPRD:09691	SIN3B	-	SIN3 transcription regulator family member B	84.894	69.928
chr21-4671	chr21	30627889	30634259	+	571	Hs.154276	NM_001186	HPRD:04127	BACH1	BACH-1|BTBD24	BTB and CNC homology 1, basic leucine zipper transcription factor 1	85.001	89.793
chr1-46738	chr1	244509576	244518590	+	200159	Hs.442703	NM_001012970	HPRD:13168	C1orf100	-	chromosome 1 open reading frame 100	84.859	75.746
chr7-28515	chr7	55635917	55643799	+	81552	Hs.488307	NM_030796	HPRD:08526	VOPP1	ECOP|GASP	vesicular, overexpressed in cancer, prosurvival protein 1	84.93	70.196
chrX-16334	chrX	27323918	27329146	+	139420	Hs.350673	NR_002784		SMEK3P	FLFL3P|smk1	SMEK homolog 3, suppressor of mek1 (Dictyostelium) pseudogene	84.823	77.2
chr13-7693	chr13	31469427	31475780	+	84935	Hs.147880	NM_032849	HPRD:07872	MEDAG	AWMS3|C13orf33|MEDA-4|MEDA4|hAWMS3	mesenteric estrogen-dependent adipogenesis	84.717	68.588
chr7-9519	chr7	104601052	104607805	+	100216546	Hs.369356	NR_039981		LINC01004	-	long intergenic non-protein coding RNA 1004	84.646	82.903
chr17-24534	chr17	61522658	61529157	+	1534	Hs.355264	NM_001915	HPRD:02485	CYB561	CYB561A1|FRRS2	cytochrome b561	84.823	74.865
chr16-16427	chr16	14134325	14139128	+	101927348	Hs.569621	NR_110915	ENSG00000261856	LOC101927348	-	uncharacterized LOC101927348	84.681	62.503
chr16-11103	chr16	70460801	70469099	+	6483	Hs.368611	NM_006927	HPRD:06220	ST3GAL2	Gal-NAc6S|SIAT4B|ST3GALII|ST3GalA.2	ST3 beta-galactoside alpha-2,3-sialyltransferase 2	84.681	69.009
chr20-12096	chr20	43269727	43275870	+	100	Hs.654536	NM_000022	HPRD:00038	ADA	-	adenosine deaminase	84.717	68.206
chr17-23561	chr17	420842	425691	+	359845	Hs.345588	NM_182705	HPRD:14646	FAM101B	CFM1	family with sequence similarity 101, member B	84.646	64.11
chr1-49688	chr1	160174474	160181335	+	729867	Hs.674191	NR_123725	ENSG00000227741	LOC729867	-	uncharacterized LOC729867	84.575	63.46
chr1-30573	chr1	22281748	22291261	+	23436	Hs.728752	NM_007352	HPRD:06498	CELA3B	CBPP|E1|EL-1|ELA3B	chymotrypsin-like elastase family, member 3B	84.468	64.263
chr20-15017	chr20	39630680	39639261	+	7150	Hs.472737	NM_003286	HPRD:00535	TOP1	TOPI	topoisomerase (DNA) I	84.575	65.909
chr5-36504	chr5	88119180	88126858	+	4208	Hs.649965	NM_002397	HPRD:02809	MEF2C	C5DELq14.3|DEL5q14.3	myocyte enhancer factor 2C	84.504	101.696
chr15-22491	chr15	59456300	59464031	+	100313886		NR_031750		MIR2116	-	microRNA 2116	84.575	80.53
chr19-10084	chr19	49375404	49380388	+	23645	Hs.631593	NM_014330	HPRD:06572	PPP1R15A	GADD34	protein phosphatase 1, regulatory subunit 15A	84.468	71.918
chr13-10676	chr13	114473104	114478837	+	348013	Hs.280805	NM_182614	HPRD:14474	TMEM255B	FAM70B	transmembrane protein 255B	84.397	55.613
chr3-44708	chr3	106444868	106450886	+	100302640	Hs.648607	NR_028303	ENSG00000242759	LINC00882	-	long intergenic non-protein coding RNA 882	84.291	99.055
chr5-26530	chr5	34607379	34611995	+	26064	Hs.431400	NM_015577	HPRD:09416	RAI14	NORPEG|RAI13	retinoic acid induced 14	84.326	79.19
chr19-9827	chr19	12892257	12898022	+	3726	Hs.25292	NM_002229	HPRD:01303	JUNB	AP-1	jun B proto-oncogene	84.255	78.846
chr17-25736	chr17	47072927	47082064	+	10642	Hs.144936	NM_006546	HPRD:09752	IGF2BP1	CRD-BP|CRDBP|IMP-1|IMP1|VICKZ1|ZBP1	insulin-like growth factor 2 mRNA binding protein 1	84.22	74.789
chr6-36067	chr6	34209302	34217726	+	221491	Hs.381300	NM_178508	HPRD:12834	C6orf1	LBH	chromosome 6 open reading frame 1	84.255	73.181
chr8-24103	chr8	96703526	96709213	+	100500773	Hs.741582	NR_036611		LOC100500773	-	serine/arginine-rich splicing factor 3 pseudogene	84.149	89.639
chr11-9380	chr11	120205813	120213908	+	23365	Hs.24598	NM_015313	HPRD:09207	ARHGEF12	LARG|PRO2792	Rho guanine nucleotide exchange factor (GEF) 12	83.758	90.099
chr13-14982	chr13	66485158	66490602	+	100874064	Hs.569284	NR_046527	ENSG00000228842	PCDH9-AS2	-	PCDH9 antisense RNA 2	84.042	81.602
chr1-57686	chr1	68090207	68096936	+	1647	Hs.80409	NM_001924	HPRD:00528	GADD45A	DDIT1|GADD45	growth arrest and DNA-damage-inducible, alpha	83.936	67.631
chr1-42481	chr1	90097667	90103764	+	84230	Hs.412836	NM_032270	HPRD:13284	LRRC8C	AD158|FAD158	leucine rich repeat containing 8 family, member C	83.9	77.124
chr2-46633	chr2	234393557	234398645	+	55230	Hs.96513	NM_018218	HPRD:07166	USP40	-	ubiquitin specific peptidase 40	83.794	80.951
chr3-44375	chr3	50369516	50376109	+	11186	Hs.476270	NM_007182	HPRD:05470	RASSF1	123F2|NORE2A|RASSF1A|RDA32|REH3P21	Ras association (RalGDS/AF-6) domain family member 1	83.971	71.765
chr3-45970	chr3	62143377	62148569	+	100506994	Hs.656620	NR_038281	ENSG00000241472	PTPRG-AS1	-	PTPRG antisense RNA 1	83.936	83.401
chr14-21185	chr14	63644327	63655270	+	57381	Hs.656339	NM_020663	HPRD:09632	RHOJ	ARHJ|RASL7B|TC10B|TCL	ras homolog family member J	83.936	88.223
chr7-5886	chr7	77165746	77170287	+	5782	Hs.61812	NM_002835	HPRD:02513	PTPN12	PTP-PEST|PTPG1	protein tyrosine phosphatase, non-receptor type 12	83.9	64.187
chr19-18490	chr19	2046630	2062895	+	2872	Hs.515032	NM_017572	HPRD:05459	MKNK2	GPRK7|MNK2	MAP kinase interacting serine/threonine kinase 2	83.865	83.822
chr9-28366	chr9	132833491	132839097	+	57720	Hs.512461	NM_020960	HPRD:17054	GPR107	GCDRP|LUSTR1|bA138E2.2	G protein-coupled receptor 107	83.794	67.593
chr15-17536	chr15	31274999	31285166	+	54893	Hs.30141	NM_017762	HPRD:07895	MTMR10	-	myotubularin related protein 10	83.758	77.2
chr12-24343	chr12	46758714	46768163	+	54407	Hs.221847	NM_018976	HPRD:05535	SLC38A2	ATA2|PRO1068|SAT2|SNAT2	solute carrier family 38, member 2	83.652	73.296
chr18-12407	chr18	53748349	53753144	+	100505474	Hs.662191	NR_040025	ENSG00000267712	LOC100505474	-	uncharacterized LOC100505474	83.581	67.057
chr18-12749	chr18	47184763	47192747	+	9388	Hs.465102	NM_006033	HPRD:04730	LIPG	EDL|EL|PRO719	lipase, endothelial	83.581	60.551
chr21-7210	chr21	33739218	33747483	+	677846	Hs.712293	NR_002996		SNORA80A	ACA67|SNORA80	small nucleolar RNA, H/ACA box 80A	83.581	72.913
chr2-35349	chr2	127816903	127824326	+	274	Hs.193163	NM_004305	HPRD:03150	BIN1	AMPH2|AMPHL|SH3P9	bridging integrator 1	83.51	68.588
chr19-14190	chr19	46634780	46638973	+	388555	Hs.365496	NM_207393	HPRD:17140	IGFL3	UNQ483	IGF-like family member 3	83.439	61.125
chr5-36161	chr5	43006389	43011302	+	648987	Hs.649468	NR_034085	ENSG00000177738	LOC648987	-	uncharacterized LOC648987	83.474	58.101
chr4-30580	chr4	113001785	113007768	+	132720	Hs.23439	NM_152400		C4orf32	-	chromosome 4 open reading frame 32	83.297	82.673
chr7-31258	chr7	50559845	50567199	+	100129427	Hs.680434	NR_033845	ENSG00000226122	DDC-AS1	-	DDC antisense RNA 1	83.262	65.909
chr11-29459	chr11	86625720	86631546	+	8322	Hs.591968	NM_012193	HPRD:05203	FZD4	CD344|EVR1|FEVR|FZD4S|Fz-4|Fz4|FzE4|GPCR|hFz4	frizzled class receptor 4	83.262	76.817
chr20-15941	chr20	39873258	39880065	+	23051	Hs.380133	NM_015035	HPRD:10320	ZHX3	TIX1	zinc fingers and homeoboxes 3	83.262	77.468
chr12-27699	chr12	31880891	31887475	+	196394	Hs.585084	NM_001113402	HPRD:14115	AMN1	-	antagonist of mitotic exit network 1 homolog (S. cerevisiae)	83.155	75.516
chr15-23366	chr15	69444563	69450409	+	26035	Hs.183006	NM_015554	HPRD:07020	GLCE	HSEPI	glucuronic acid epimerase	83.155	89.372
chr4-27131	chr4	10114834	10120373	+	9948	Hs.128548	NM_005112	HPRD:09199	WDR1	AIP1|HEL-S-52|NORI-1	WD repeat domain 1	83.226	69.66
chr10-31393	chr10	33618602	33626881	+	8829	Hs.131704	NM_003873	HPRD:03642	NRP1	BDCA4|CD304|NP1|NRP|VEGF165R	neuropilin 1	83.12	76.856
chr5-30114	chr5	57961147	57967598	+	115827	Hs.4290	NM_138453	HPRD:06704	RAB3C	-	RAB3C, member RAS oncogene family	83.049	86.348
chr7-26387	chr7	102630301	102635497	+	10234	Hs.567412	NM_005824	HPRD:10059	LRRC17	P37NB	leucine rich repeat containing 17	83.084	70.464
chr14-19529	chr14	91265513	91274186	+	145567	Hs.655697	NM_001010854	HPRD:18503	TTC7B	TTC7L1|c14_5685	tetratricopeptide repeat domain 7B	83.084	63.192
chr1-59433	chr1	68295287	68300605	+	100289178	Hs.677603	NR_040077	ENSG00000232284	GNG12-AS1	-	GNG12 antisense RNA 1	82.836	75.21
chr1-50614	chr1	82167583	82174186	+	23266	Hs.24212	NM_012302	HPRD:06116	LPHN2	CIRL2|CL2|LEC1|LPHH1	latrophilin 2	83.013	75.363
chr4-2474	chr4	70591562	70599119	+	27284	Hs.129742	NM_014465		SULT1B1	ST1B1|ST1B2|SULT1B2	sulfotransferase family, cytosolic, 1B, member 1	82.765	113.676
chr4-18386	chr4	143010815	143019031	+	3600	Hs.168132	NM_000585	HPRD:02776	IL15	IL-15	interleukin 15	83.049	91.285
chr8-28394	chr8	21491669	21496264	+	2675	Hs.441202	NM_001495	HPRD:11801	GFRA2	GDNFRB|NRTNR-ALPHA|NTNRA|RETL2|TRNR2	GDNF family receptor alpha 2	82.729	68.206
chr17-28842	chr17	27965429	27973486	+	84940	Hs.143046	NM_032854	HPRD:08607	CORO6	-	coronin 6	82.942	70.311
chr17-17634	chr17	36580445	36587188	+	57636	Hs.374446	NM_020876	ENSG00000225485	ARHGAP23	-	Rho GTPase activating protein 23	82.978	67.631
chr2-54518	chr2	219185511	219189663	+	25953	Hs.98475	NM_015488	HPRD:11369	PNKD	BRP17|DYT8|FPD1|KIPP1184|MR-1|MR1|PDC|PKND1|TAHCCP2	paroxysmal nonkinesigenic dyskinesia	82.871	67.402
chr4-23483	chr4	7819702	7834642	+	84740	Hs.663029	NM_032654	ENSG00000272620	AFAP1-AS1	AFAP1-AS|AFAP1AS	AFAP1 antisense RNA 1	82.942	78.234
chr6-29091	chr6	105905311	105909970	+	5550	Hs.436564	NM_002726	HPRD:02673	PREP	PE|PEP	prolyl endopeptidase	82.907	103.38
chr17-26504	chr17	47763089	47770549	+	8405	Hs.463382	NM_003563	HPRD:16004	SPOP	BTBD32|TEF2	speckle-type POZ protein	82.871	73.832
chr3-41244	chr3	171755759	171764676	+	64778	Hs.744888	NM_022763	HPRD:10943	FNDC3B	FAD104|PRO4979|YVTM2421	fibronectin type III domain containing 3B	82.729	85.621
chr14-19110	chr14	105143283	105149503	+	100616300		NR_039860	miRBase:MI0017344	MIR4710	-	microRNA 4710	82.765	74.33
chr2-50474	chr2	134596927	134602448	+	344148	Hs.537329	NM_207363	HPRD:16936	NCKAP5	ERIH1|ERIH2|NAP5	NCK-associated protein 5	82.765	66.751
chr2-45304	chr2	233178825	233182696	+	250	Hs.284255	NM_001632	ENSG00000163283	ALPP	ALP|PALP|PLAP|PLAP-1	alkaline phosphatase, placental	82.694	59.977
chr9-26909	chr9	13704152	13709425	+	100113404	Hs.149786	NR_038194	ENSG00000205636	LINC00583	C9orf146	long intergenic non-protein coding RNA 583	82.8	80.913
chr18-10396	chr18	26369984	26379067	+	1000	Hs.464829	NM_001792	HPRD:00226	CDH2	CD325|CDHN|CDw325|NCAD	cadherin 2, type 1, N-cadherin (neuronal)	82.729	89.869
chr8-29464	chr8	29602760	29616066	+	619351	Hs.566911	NR_026765	ENSG00000251191	LINC00589	C8orf75	long intergenic non-protein coding RNA 589	82.694	71.65
chr6-31799	chr6	47227109	47236985	+	27242	Hs.443577	NM_014452	HPRD:05759	TNFRSF21	BM-018|CD358|DR6	tumor necrosis factor receptor superfamily, member 21	82.552	67.823
chr7-24651	chr7	150145497	150150974	+	155038	Hs.647121	NM_175571	HPRD:13577	GIMAP8	IAN-9|IAN6|IAN9|IANT|hIAN6	GTPase, IMAP family member 8	82.694	70.732
chr5-12495	chr5	159876073	159881914	+	100422938		NR_036095		MIR3142	-	microRNA 3142	82.516	74.865
chr6-34998	chr6	18393345	18408141	+	255488	Hs.148741	NM_182757	HPRD:17126	RNF144B	IBRDC2|PIR2|bA528A10.3|p53RFP	ring finger protein 144B	82.445	80.377
chr2-44934	chr2	161932241	161936080	+	10010	Hs.132257	NM_004180	HPRD:04870	TANK	I-TRAF|ITRAF|TRAF2	TRAF family member-associated NFKB activator	82.339	63.536
chr6-37485	chr6	93253301	93262256	+	101929083	Hs.586238	NR_104154		CASC6	-	cancer susceptibility candidate 6 (non-protein coding)	82.374	110.116
chr17-27882	chr17	26304744	26317480	+	51701	Hs.208759	NM_016231	HPRD:17637	NLK	-	nemo-like kinase	82.303	70.349
chr3-45142	chr3	158792626	158801473	+	654502	Hs.570685	NM_001042705	ENSG00000214216	IQCJ	-	IQ motif containing J	82.197	91.936
chr22-8882	chr22	31622813	31632461	+	3985	Hs.474596	NM_005569	HPRD:03585	LIMK2	-	LIM domain kinase 2	82.268	65.488
chr7-18270	chr7	26191263	26199904	+	9603	Hs.404741	NM_004289	HPRD:09162	NFE2L3	NRF3	nuclear factor, erythroid 2-like 3	82.197	60.244
chr11-32995	chr11	57190964	57195265	+	29015	Hs.99962	NM_014096	HPRD:15391	SLC43A3	EEG1|FOAP-13|PRO1659|SEEEG-1	solute carrier family 43, member 3	82.197	69.162
chr22-12718	chr22	50740467	50748085	+	23654	Hs.3989	NM_012401	HPRD:05050	PLXNB2	MM1|Nbla00445|PLEXB2|dJ402G11.3	plexin B2	82.232	75.478
chr3-36911	chr3	124769586	124777419	+	57493	Hs.477420	NM_020733	ENSG00000173706	HEG1	HEG|MST112|MSTP112	heart development protein with EGF-like domains 1	82.019	64.646
chr14-17488	chr14	75035871	75042719	+	4053	Hs.512776	NM_000428	HPRD:03650	LTBP2	C14orf141|GLC3D|LTBP3|MSPKA|MSTP031|WMS3	latent transforming growth factor beta binding protein 2	81.877	73.526
chr16-20232	chr16	73085718	73094627	+	463	Hs.598297	NM_006885	HPRD:00075	ZFHX3	ATBF1|ATBT|ZNF927	zinc finger homeobox 3	81.842	75.707
chr18-12229	chr18	19924565	19931337	+	64693	Hs.406709	NM_022663	HPRD:16395	CTAGE1	CT21.1|CT21.2|CTAGE|CTAGE-1|CTAGE-2	cutaneous T-cell lymphoma-associated antigen 1	81.877	74.215
chr2-43269	chr2	54795892	54802581	+	6711	Hs.503178	NM_003128	HPRD:01683	SPTBN1	ELF|HEL102|SPTB2|betaSpII	spectrin, beta, non-erythrocytic 1	81.806	67.325
chr8-29854	chr8	94913760	94920096	+	100616169		NR_039602	miRBase:MI0003840	MIR378D2	-	microRNA 378d-2	81.7	77.889
chr9-5700	chr9	116216153	116220051	+	5998	Hs.494875	NM_017790	HPRD:03720	RGS3	C2PA|RGP3	regulator of G-protein signaling 3	81.735	78.808
chr15-19316	chr15	35596429	35603047	+	100500904		NR_037507		MIR3942	-	microRNA 3942	81.771	106.71
chr21-6661	chr21	38736758	38744465	+	1859	Hs.368240	NM_001396	HPRD:09018	DYRK1A	DYRK|DYRK1|HP86|MNB|MNBH|MRD7	dual-specificity tyrosine-(Y)-phosphorylation regulated kinase 1A	81.842	81.449
chr2-54035	chr2	159570658	159575928	+	92196	Hs.59761	NM_001017920	HPRD:18709	DAPL1	-	death associated protein-like 1	81.842	55.766
chr3-44093	chr3	14492007	14497794	+	6533	Hs.529488	NM_003043	HPRD:01734	SLC6A6	TAUT	solute carrier family 6 (neurotransmitter transporter), member 6	81.771	72.186
chr3-46899	chr3	185371969	185378982	+	646600	Hs.647949	NR_027317	ENSG00000163915	C3orf65	-	chromosome 3 open reading frame 65	81.7	75.516
chr17-9778	chr17	41464591	41467444	+	100130581	Hs.546897	NR_027412	ENSG00000188825	LINC00910	-	long intergenic non-protein coding RNA 910	81.735	75.248
chr14-12611	chr14	61611745	61616699	+	161291	Hs.146180	NM_001017970	HPRD:18567	TMEM30B	CDC50B	transmembrane protein 30B	81.629	65.297
chr17-28030	chr17	39928373	39935589	+	3728	Hs.514174	NM_002230	HPRD:01414	JUP	ARVD12|CTNNG|DP3|DPIII|PDGB|PKGB	junction plakoglobin	81.593	65.335
chr3-44805	chr3	123990486	123998896	+	102464832		NR_106731		MIR6083	hsa-mir-6083	microRNA 6083	81.593	78.693
chr5-29985	chr5	34624447	34630573	+	26064	Hs.431400	NM_015577	HPRD:09416	RAI14	NORPEG|RAI13	retinoic acid induced 14	81.593	80.032
chr11-30770	chr11	19098191	19105023	+	117194	Hs.350566	NM_054030	HPRD:06247	MRGPRX2	MGRG3|MRGX2	MAS-related GPR, member X2	81.522	66.407
chr11-31421	chr11	122929926	122935777	+	3312	Hs.180414	NM_006597	HPRD:07205	HSPA8	HEL-33|HEL-S-72p|HSC54|HSC70|HSC71|HSP71|HSP73|HSPA10|LAP-1|LAP1|NIP71	heat shock 70kDa protein 8	81.664	75.133
chr8-29669	chr8	58134913	58140538	+	100507651	Hs.371831	NR_038235	ENSG00000253301	LOC100507651	-	uncharacterized LOC100507651	81.593	78.923
chr4-27618	chr4	129241385	129245676	+	10424	Hs.507910	NM_006320	HPRD:09665	PGRMC2	DG6|PMBP	progesterone receptor membrane component 2	81.487	68.244
chr15-19104	chr15	70765238	70769139	+	55075	Hs.108049	NM_018003	HPRD:11657	UACA	NUCLING	uveal autoantigen with coiled-coil domains and ankyrin repeats	81.522	68.014
chr8-24528	chr8	29627215	29632624	+	619351	Hs.566911	NR_026765	ENSG00000251191	LINC00589	C8orf75	long intergenic non-protein coding RNA 589	81.487	61.431
chr3-42829	chr3	25468661	25476740	+	5915	Hs.654490	NM_000965	HPRD:07183	RARB	HAP|MCOPS12|NR1B2|RRB2	retinoic acid receptor, beta	81.451	83.898
chr8-17368	chr8	96571025	96576042	+	157657	Hs.548157	NM_177965	HPRD:14104	C8orf37	CORD16|RP64|smalltalk	chromosome 8 open reading frame 37	81.451	83.248
chr8-29166	chr8	138197499	138204550	+	101927915	Hs.695851	NR_125428		LOC101927915	-	uncharacterized LOC101927915	81.416	83.133
chr10-20692	chr10	33268906	33276036	+	3688	Hs.643813	NM_002211	HPRD:00628	ITGB1	CD29|FNRB|GPIIA|MDF2|MSK12|VLA-BETA|VLAB	integrin, beta 1 (fibronectin receptor, beta polypeptide, antigen CD29 includes MDF2, MSK12)	81.38	69.086
chr11-26770	chr11	117692760	117697733	+	486	Hs.731865	NM_001680	HPRD:03487	FXYD2	ATP1G1|HOMG2	FXYD domain containing ion transport regulator 2	81.451	77.047
chr12-32404	chr12	65995220	66008753	+	100507065	Hs.591038	NR_120431	ENSG00000250748	LOC100507065	-	uncharacterized LOC100507065	81.38	81.41
chr1-57697	chr1	68358356	68364806	+	55970	Hs.431101	NM_018841	HPRD:13592	GNG12	-	guanine nucleotide binding protein (G protein), gamma 12	81.416	65.794
chr10-26127	chr10	126743837	126751086	+	100423041		NR_036178		MIR4296	-	microRNA 4296	81.38	79.65
chr1-45648	chr1	220904816	220908814	+	54996	Hs.369042	NM_017898	HPRD:08628	2018-03-02	MOSC2	mitochondrial amidoxime reducing component 2	81.38	75.861
chr12-35307	chr12	52399515	52405543	+	160622	Hs.407202	NM_181711	HPRD:17077	GRASP	TAMALIN	GRP1 (general receptor for phosphoinositides 1)-associated scaffold protein	81.345	73.181
chr4-31048	chr4	186947306	186953506	+	7098	Hs.657724	NM_003265		TLR3	CD283|IIAE2	toll-like receptor 3	81.31	73.909
chr17-21126	chr17	197781	203719	+	9501	Hs.651925	NM_006987	HPRD:05345	RPH3AL	NOC2	rabphilin 3A-like (without C2 domains)	81.31	69.851
chr3-40356	chr3	4781456	4788041	+	100126791	Hs.663059	NR_004428	ENSG00000235947	EGOT	EGO|NCRNA00190	eosinophil granule ontogeny transcript (non-protein coding)	81.239	70.732
chr3-40958	chr3	127414731	127420906	+	80325	Hs.107812	NM_032548	HPRD:10513	ABTB1	BPOZ|BTB3|BTBD21|EF1ABP	ankyrin repeat and BTB (POZ) domain containing 1	81.345	93.735
chr9-21661	chr9	129133443	129139429	+	641373	Hs.742606	NR_045006		NRON	NCRNA00194	non-protein coding RNA, repressor of NFAT	81.38	62.541
chr2-50119	chr2	70358547	70365109	+	100133985	Hs.135528	NR_024444	ENSG00000231327	LOC100133985	-	uncharacterized LOC100133985	81.168	72.799
chr9-27348	chr9	114657924	114666762	+	7357	Hs.304249	NM_003358		UGCG	GCS|GLCT1	UDP-glucose ceramide glucosyltransferase	81.203	90.596
chr14-13291	chr14	54572969	54578969	+	652	Hs.68879	NM_001202	HPRD:00207	BMP4	BMP2B|BMP2B1|MCOPS6|OFC11|ZYME	bone morphogenetic protein 4	81.132	90.635
chr2-48057	chr2	238198522	238204757	+	1293	Hs.233240	NM_004369	HPRD:00371	COL6A3	-	collagen, type VI, alpha 3	81.097	90.06
chr11-28759	chr11	103491596	103500241	+	100616457		NR_039842	miRBase:MI0017326	MIR4693	-	microRNA 4693	81.026	78.119
chr13-14815	chr13	33852772	33860921	+	90627	Hs.156551	NM_052851	HPRD:11607	STARD13	ARHGAP37|DLC2|GT650|LINC00464	StAR-related lipid transfer (START) domain containing 13	81.061	74.176
chr8-16282	chr8	13208685	13216471	+	10395	Hs.134296	NM_006094	HPRD:05035	DLC1	ARHGAP7|HP|STARD12|p122-RhoGAP	DLC1 Rho GTPase activating protein	81.061	83.669
chr13-14152	chr13	53171700	53177266	+	144983	Hs.447506	NM_001011724	HPRD:17300	HNRNPA1L2	-	heterogeneous nuclear ribonucleoprotein A1-like 2	80.848	70.426
chr14-15768	chr14	61820278	61834173	+	5583	Hs.333907	NM_006255	HPRD:05669	PRKCH	PKC-L|PKCL|PRKCL|nPKC-eta	protein kinase C, eta	80.99	78.731
chr20-14282	chr20	48722800	48733199	+	7335	Hs.420529	NM_021988	ENSG00000244687	UBE2V1	CIR1|CROC-1|CROC1|UBE2V|UEV-1|UEV1|UEV1A	ubiquitin-conjugating enzyme E2 variant 1	80.919	71
chr6-25995	chr6	167000103	167005772	+	6196	Hs.655277	NM_021135	HPRD:03403	RPS6KA2	HU-2|MAPKAPK1C|RSK|RSK3|S6K-alpha|S6K-alpha2|p90-RSK3|pp90RSK3	ribosomal protein S6 kinase, 90kDa, polypeptide 2	80.919	60.627
chr22-11079	chr22	45729756	45735120	+	55007	Hs.265018	NM_017911	HPRD:07936	FAM118A	C22orf8	family with sequence similarity 118, member A	80.919	71.497
chr14-18927	chr14	73888869	73895791	+	8650	Hs.525443	NM_003744	HPRD:04767	NUMB	C14orf41|S171|c14_5527	numb homolog (Drosophila)	80.919	84.204
chr11-28688	chr11	86509464	86517809	+	11098	Hs.25338	NM_007173	HPRD:07149	PRSS23	SIG13|SPUVE|ZSIG13	protease, serine, 23	80.813	83.248
chr8-25077	chr8	10485315	10495786	+	94137	Hs.33538	NM_178857	HPRD:10546	RP1L1	DCDC4B	retinitis pigmentosa 1-like 1	80.813	61.775
chr11-31785	chr11	33751691	33760489	+	966	Hs.278573	NM_000611		CD59	16.3A5|1F5|EJ16|EJ30|EL32|G344|HRF-20|HRF20|MAC-IP|MACIF|MEM43|MIC11|MIN1|MIN2|MIN3|MIRL|MSK21|p18-20	CD59 molecule, complement regulatory protein	80.813	69.851
chr12-36804	chr12	92533409	92540979	+	256021	Hs.651357	NM_001256373	ENSG00000257242	C12orf79	-	chromosome 12 open reading frame 79	80.813	73.755
chr17-25656	chr17	40463943	40475692	+	6776	Hs.437058	NM_003152	HPRD:03301	STAT5A	MGF|STAT5	signal transducer and activator of transcription 5A	80.884	72.224
chr4-30468	chr4	90717524	90724069	+	644248	Hs.553954	NR_045481	ENSG00000247775	SNCA-AS1	-	SNCA antisense RNA 1	80.706	84.166
chr12-30777	chr12	95593833	95600916	+	55785	Hs.506381	NM_018351	HPRD:16892	FGD6	ZFYVE24	FYVE, RhoGEF and PH domain containing 6	80.742	84.472
chr14-18697	chr14	37512923	37518930	+	100616280		NR_039725		MIR4503	-	microRNA 4503	80.777	88.108
chr18-13034	chr18	20978824	20984151	+	85019	Hs.137562	NM_032933	HPRD:12692	TMEM241	C18orf45|hVVT	transmembrane protein 241	80.635	68.627
chr14-19400	chr14	69063403	69067898	+	677	Hs.85155	NM_004926	HPRD:03041	ZFP36L1	BRF1|Berg36|ERF-1|ERF1|RNF162B|TIS11B|cMG1	ZFP36 ring finger protein-like 1	80.6	70.655
chr14-15769	chr14	61882521	61887953	+	5583	Hs.333907	NM_006255	HPRD:05669	PRKCH	PKC-L|PKCL|PRKCL|nPKC-eta	protein kinase C, eta	80.6	70.311
chrX-12925	chrX	9712269	9718014	+	4935	Hs.74124	NM_000273	HPRD:02355	GPR143	NYS6|OA1	G protein-coupled receptor 143	80.529	69.469
chr2-53277	chr2	47038643	47044127	+	388948	Hs.728895	NR_034099	ENSG00000222005	LINC01118	-	long intergenic non-protein coding RNA 1118	80.529	64.34
chr16-20748	chr16	58482698	58494000	+	65009	Hs.322430	NM_020465	HPRD:14817	NDRG4	BDM1|SMAP-8|SMAP8	NDRG family member 4	80.493	61.393
chr2-47461	chr2	132439148	132445534	+	29798	Hs.635289	NM_013310	HPRD:12811	C2orf27A	C2orf27|C2orf27B	chromosome 2 open reading frame 27A	80.458	71.229
chr3-29841	chr3	101237097	101242379	+	131909	Hs.518125	NR_036433	ENSG00000175841	FAM172BP	FAM172B	family with sequence similarity 172, member B pseudogene	80.316	74.865
chr12-35592	chr12	90719148	90728186	+	439916	Hs.350600	NM_001039384	ENSG00000196243	LINC00615	C12orf37	long intergenic non-protein coding RNA 615	80.422	84.549
chr15-21698	chr15	48680584	48688924	+	1854	Hs.527980	NM_001948	HPRD:03165	DUT	dUTPase	deoxyuridine triphosphatase	80.351	71.957
chr3-29611	chr3	14988163	14993847	+	100505641	Hs.517821	NR_046251	ENSG00000225733	FGD5-AS1	-	FGD5 antisense RNA 1	80.316	72.071
chr4-21692	chr4	169472989	169484413	+	23022	Hs.151220	NM_016081	HPRD:09731	PALLD	CGI151|MYN|PNCA1|SIH002	palladin, cytoskeletal associated protein	80.316	68.474
chr5-28475	chr5	17167320	17173892	+	10409	Hs.201641	NM_006317	HPRD:08389	BASP1	CAP-23|CAP23|NAP-22|NAP22	brain abundant, membrane attached signal protein 1	80.28	82.023
chr6-20122	chr6	2817425	2822302	+	1992	Hs.381167	NM_030666	HPRD:00555	SERPINB1	EI|ELANH2|HEL57|LEI|M/NEI|MNEI|PI-2|PI2	serpin peptidase inhibitor, clade B (ovalbumin), member 1	80.245	75.248
chr2-52031	chr2	120400732	120408868	+	80775	Hs.439991	NM_030577	HPRD:14409	TMEM177	-	transmembrane protein 177	80.209	87.037
chr13-16781	chr13	114538780	114542210	+	2621	Hs.646346	NM_000820	HPRD:02705	GAS6	AXLLG|AXSF	growth arrest-specific 6	80.174	59.938
chr13-16336	chr13	40655013	40660434	+	100874127	Hs.578028	NR_046870	ENSG00000230710	LINC00332	NCRNA00332	long intergenic non-protein coding RNA 332	80.138	62.694
chr3-39196	chr3	186647061	186652354	+	6480	Hs.207459	NM_003032	HPRD:00184	ST6GAL1	SIAT1|ST6GalI|ST6N	ST6 beta-galactosamide alpha-2,6-sialyltranferase 1	80.067	69.316
chr5-28442	chr5	14199503	14209233	+	7204	Hs.130031	NM_007118	HPRD:03537	TRIO	ARHGEF23|tgat	trio Rho guanine nucleotide exchange factor	80.174	70.961
chr7-26792	chr7	29526754	29531516	+	1124	Hs.654611	NM_004067	HPRD:04173	CHN2	ARHGAP3|BCH|CHN2-3|RHOGAP3	chimerin 2	80.103	78.387
chr1-62368	chr1	223917433	223923007	+	824	Hs.350899	NM_001748	HPRD:00254	CAPN2	CANP2|CANPL2|CANPml|mCANP	calpain 2, (m/II) large subunit	79.961	62.426
chr1-61202	chr1	61899411	61904322	+	645030	Hs.632410	NR_104180		NFIA-AS1	-	NFIA antisense RNA 1	79.89	65.258
chr8-26853	chr8	59739107	59747798	+	8439	Hs.372000	NM_003580	HPRD:09117	NSMAF	FAN	neutral sphingomyelinase (N-SMase) activation associated factor	79.961	93.735
chr3-34591	chr3	152877260	152884902	+	5912	Hs.98643	NM_002886		RAP2B	-	RAP2B, member of RAS oncogene family	79.89	72.569
chr7-27118	chr7	105124014	105131369	+	54517	Hs.520619	NM_019042	HPRD:07914	PUS7	-	pseudouridylate synthase 7 (putative)	79.925	95.151
chr3-39904	chr3	128732565	128737821	+	79825	Hs.134807	NM_024768	HPRD:08569	EFCC1	C3orf73|CCDC48	EF-hand and coiled-coil domain containing 1	79.89	56.915
chr4-24298	chr4	70620346	70627766	+	27284	Hs.129742	NM_014465		SULT1B1	ST1B1|ST1B2|SULT1B2	sulfotransferase family, cytosolic, 1B, member 1	79.89	100.088
chr12-32640	chr12	104609259	104616248	+	7296	Hs.654922	NM_003330	HPRD:03068	TXNRD1	GRIM-12|TR|TR1|TRXR1|TXNR	thioredoxin reductase 1	79.89	81.334
chr4-30997	chr4	177710969	177717255	+	7424	Hs.435215	NM_005429	HPRD:03317	VEGFC	Flt4-L|LMPH1D|VRP	vascular endothelial growth factor C	79.89	83.056
chr2-16609	chr2	110254013	110258415	+	151011	Hs.469615	NM_144710	HPRD:15325	2018-09-10	-	septin 10	79.748	66.177
chr11-33005	chr11	59924673	59931891	+	64231	Hs.523702	NM_022349	HPRD:09414	MS4A6A	4SPAN3|4SPAN3.2|CD20L3|MS4A6|MST090|MSTP090	membrane-spanning 4-domains, subfamily A, member 6A	79.748	67.325
chr17-23622	chr17	6653630	6660097	+	54739	Hs.441975	NM_017523	HPRD:06978	XAF1	BIRC4BP|HSXIAPAF1|XIAPAF1	XIAP associated factor 1	79.961	64.187
chr4-25626	chr4	39255295	39259854	+	57728	Hs.438482	NM_025132	HPRD:10489	WDR19	ATD5|CED4|DYF-2|IFT144|NPHP13|ORF26|Oseg6|PWDMP|SRTD5	WD repeat domain 19	79.748	81.908
chr2-49553	chr2	237795152	237800010	+	10920	Hs.531713	NM_006710		COPS8	COP9|CSN8|SGN8	COP9 signalosome subunit 8	79.677	59.594
chr5-35833	chr5	169645394	169653058	+	133874	Hs.519749	NM_001102609	ENSG00000234511	C5orf58	-	chromosome 5 open reading frame 58	79.677	68.818
chr11-27593	chr11	12252433	12264571	+	84953	Hs.128196	NM_032867	HPRD:08610	MICALCL	Ebitein1	MICAL C-terminal like	79.712	77.774
chr4-30957	chr4	169304365	169312877	+	55601	Hs.591710	NM_017631	HPRD:07877	DDX60	-	DEAD (Asp-Glu-Ala-Asp) box polypeptide 60	79.677	78.234
chr7-31067	chr7	22701222	22708598	+	401312	Hs.583393	NR_122075		LOC401312	-	uncharacterized LOC401312	79.712	72.339
chr1-55591	chr1	16506712	16511969	+	1969	Hs.171596	NM_004431	HPRD:01494	EPHA2	ARCC2|CTPA|CTPP1|CTRCT6|ECK	EPH receptor A2	79.677	64.646
chr3-37750	chr3	110130620	110135874	+	100506555	Hs.535689	NR_045114		PVRL3-AS1	-	PVRL3 antisense RNA 1	79.535	97.792
chr3-42965	chr3	46983974	46994018	+	151903	Hs.631918	NM_144716	HPRD:13007	CCDC12	-	coiled-coil domain containing 12	79.535	55.384
chr15-16207	chr15	68652511	68663235	+	22801	Hs.436416	NM_012211	HPRD:05310	ITGA11	HsT18964	integrin, alpha 11	79.535	69.43
chr1-35974	chr1	90358587	90367268	+	55144	Hs.482087	NM_018103	HPRD:11287	LRRC8D	LRRC5	leucine rich repeat containing 8 family, member D	79.499	95.763
chr5-33821	chr5	39420605	39428545	+	1601	Hs.696631	NM_001343	HPRD:03139	DAB2	DOC-2|DOC2	Dab, mitogen-responsive phosphoprotein, homolog 2 (Drosophila)	79.428	68.856
chr14-20263	chr14	23206444	23212397	+	5018	Hs.151134	NM_005015	HPRD:03043	OXA1L	OXA1	oxidase (cytochrome c) assembly 1-like	79.393	78.501
chr2-54358	chr2	202516014	202522206	+	65062	Hs.12319	NM_152388	HPRD:12448	TMEM237	ALS2CR4|JBTS14	transmembrane protein 237	79.322	70.54
chr7-32178	chr7	29072944	29081301	+	100506497	Hs.586328	NR_038965	ENSG00000272568	LOC100506497	-	uncharacterized LOC100506497	79.287	81.028
chr6-36579	chr6	136385521	136391533	+	113115	Hs.121536	NM_138419	HPRD:16884	MTFR2	DUFD1|FAM54A	mitochondrial fission regulator 2	79.251	77.927
chr7-21956	chr7	105855876	105860899	+	10135	Hs.489615	NM_005746	HPRD:09938	NAMPT	1110035O14Rik|PBEF|PBEF1|VF|VISFATIN	nicotinamide phosphoribosyltransferase	79.216	64.072
chr15-16180	chr15	64734206	64739061	+	23060	Hs.595451	NM_015042	HPRD:18754	ZNF609	-	zinc finger protein 609	79.216	98.634
chr1-60686	chr1	15662416	15669690	+	79180	Hs.465374	NM_024329	HPRD:13266	EFHD2	SWS1	EF-hand domain family, member D2	79.145	57.029
chr1-11936	chr1	143913737	143918966	+	554282		NM_001287385		FAM72C	-	family with sequence similarity 72, member C	79.109	75.21
chr10-10693	chr10	106014023	106022093	+	9446	Hs.190028	NM_004832	HPRD:10401	GSTO1	GSTO 1-1|GSTTLp28|HEL-S-21|P28|SPG-R	glutathione S-transferase omega 1	79.074	75.018
chr16-6313	chr16	86712913	86716514	+	2300	Hs.533830	NM_005250	HPRD:07219	FOXL1	FKH6|FKHL11|FREAC7	forkhead box L1	79.074	63.957
chr14-20071	chr14	77383195	77387504	+	145497	Hs.147276	NM_194287	HPRD:12621	LRRC74A	C14orf166B|LRRC74	leucine rich repeat containing 74A	79.038	70.655
chr6-31515	chr6	6686672	6691677	+	285780	Hs.655737	NM_173675	HPRD:08165	LY86-AS1	LY86-AS|LY86AS	LY86 antisense RNA 1	78.932	59.594
chr6-30948	chr6	36097580	36101581	+	5603	Hs.178695	NM_002754	HPRD:09113	MAPK13	MAPK 13|MAPK-13|PRKM13|SAPK4|p38delta	mitogen-activated protein kinase 13	78.967	69.316
chr3-37669	chr3	81789571	81796100	+	2632	Hs.436062	NM_000158	HPRD:01985	GBE1	APBD|GBE|GSD4	glucan (1,4-alpha-), branching enzyme 1	78.967	110.537
chr13-14206	chr13	80910770	80917590	+	10253	Hs.18676	NM_005842	HPRD:03916	SPRY2	hSPRY2	sprouty homolog 2 (Drosophila)	78.896	71.995
chr11-23996	chr11	6666006	6670199	+	8642	Hs.199850	NM_003737	HPRD:04341	DCHS1	CDH19|CDH25|CDHR6|FIB1|PCDH16|VMLDS1	dachsous cadherin-related 1	78.861	53.47
chr12-33836	chr12	5690352	5697834	+	4908	Hs.99171	NM_002527	HPRD:01219	NTF3	HDNF|NGF-2|NGF2|NT-3|NT3	neurotrophin 3	78.79	58.292
chr7-15950	chr7	97910206	97916336	+	25798	Hs.567438	NM_015379	HPRD:16562	BRI3	I3	brain protein I3	78.719	65.565
chr2-45276	chr2	228679895	228686488	+	6364	Hs.75498	NM_004591	HPRD:03571	CCL20	CKb4|LARC|MIP-3-alpha|MIP-3a|MIP3A|SCYA20|ST38	chemokine (C-C motif) ligand 20	78.577	69.354
chr2-35635	chr2	232044550	232057678	+	80210	Hs.471610	NM_025139	HPRD:07778	ARMC9	ARM|KU-MEL-1|NS21	armadillo repeat containing 9	78.754	83.669
chr13-16143	chr13	110989738	110995300	+	102465872		NR_107040		MIR8073	hsa-mir-8073	microRNA 8073	78.683	55.269
chr1-59628	chr1	94760698	94771167	+	9411	Hs.483238	NM_004815		ARHGAP29	PARG1	Rho GTPase activating protein 29	78.577	71.727
chr2-51207	chr2	4546225	4552689	+	727982	Hs.444391	NR_034134	ENSG00000231532	LINC01249	-	long intergenic non-protein coding RNA 1249	78.612	67.861
chr3-19594	chr3	25495128	25503596	+	5915	Hs.654490	NM_000965	HPRD:07183	RARB	HAP|MCOPS12|NR1B2|RRB2	retinoic acid receptor, beta	78.541	72.148
chr20-15618	chr20	57197336	57207050	+	79160	Hs.280135	NR_125359		LOC79160	-	uncharacterized LOC79160	78.612	63.536
chr5-31333	chr5	133911580	133918440	+	23338	Hs.732155	NM_015288	HPRD:15124	JADE2	JADE-2|PHF15	jade family PHD finger 2	78.506	71.765
chr1-50004	chr1	224238246	224248281	+	23219	Hs.64691	NM_015176	HPRD:12367	FBXO28	CENP-30|Fbx28	F-box protein 28	78.47	62.043
chr9-27403	chr9	123696102	123705682	+	7185	Hs.531251	NM_005658	HPRD:03418	TRAF1	EBI6|MGC:10353	TNF receptor-associated factor 1	78.328	64.569
chr1-51871	chr1	94309287	94314392	+	100126348		NR_030621	miRBase:MI0005567	MIR760	MIRN760|hsa-mir-760	microRNA 760	78.364	66.943
chr1-58924	chr1	16498028	16506122	+	1969	Hs.171596	NM_004431	HPRD:01494	EPHA2	ARCC2|CTPA|CTPP1|CTRCT6|ECK	EPH receptor A2	78.364	69.545
chr2-26353	chr2	135154241	135161383	+	4249	Hs.4988	NM_002410	HPRD:03467	MGAT5	GNT-V|GNT-VA	mannosyl (alpha-1,6-)-glycoprotein beta-1,6-N-acetyl-glucosaminyltransferase	78.222	68.588
chr12-34403	chr12	76114762	76119990	+	11103	Hs.645517	NM_007043	HPRD:11027	KRR1	HRB2|RIP-1	KRR1, small subunit (SSU) processome component, homolog (yeast)	78.399	78.999
chr20-15414	chr20	33889887	33898050	+	128876	Hs.592149	NM_178468	HPRD:12743	FAM83C	C20orf128|dJ614O4.7	family with sequence similarity 83, member C	78.328	48.111
chr21-8095	chr21	45003145	45009294	+	102464825		NR_106718		MIR6070	hsa-mir-6070	microRNA 6070	78.364	78.501
chr3-39311	chr3	8540225	8552354	+	29995	Hs.475353	NM_014583	HPRD:06891	LMCD1	-	LIM and cysteine-rich domains 1	78.293	67.631
chr10-31693	chr10	76982618	76991034	+	118881	Hs.355333	NM_144589	HPRD:08678	COMTD1	-	catechol-O-methyltransferase domain containing 1	78.364	81.563
chr7-23608	chr7	12752839	12761275	+	10124	Hs.245540	NM_005738	HPRD:11987	ARL4A	ARL4	ADP-ribosylation factor-like 4A	78.328	76.894
chr1-61385	chr1	86071228	86075393	+	3491	Hs.8867	NM_001554	HPRD:09089	CYR61	CCN1|GIG1|IGFBP10	cysteine-rich, angiogenic inducer, 61	78.08	56.876
chr6-24611	chr6	11315084	11320097	+	4739	Hs.37982	NM_006403	HPRD:11888	NEDD9	CAS-L|CAS2|CASL|CASS2|HEF1	neural precursor cell expressed, developmentally down-regulated 9	78.257	61.699
chr11-27345	chr11	94664467	94670057	+	51503	Hs.503597	NM_016403	HPRD:13703	CWC15	AD002|C11orf5|Cwf15|HSPC148|ORF5	CWC15 spliceosome-associated protein	78.151	60.665
chr11-33507	chr11	118144043	118149502	+	10205	Hs.116651	NM_005797	HPRD:05340	MPZL2	EVA|EVA1	myelin protein zero-like 2	78.151	62.617
chr16-20350	chr16	86978619	86987747	+	101928708	Hs.585717	NR_110939	ENSG00000261095	LOC101928708	-	uncharacterized LOC101928708	78.151	62.311
chr19-19231	chr19	14258612	14262154	+	100507373	Hs.720437	NR_045214	ENSG00000267169	LOC100507373	-	uncharacterized LOC100507373	78.115	70.426
chr20-10604	chr20	4486246	4495571	+	5621	Hs.472010	NM_000311	HPRD:01453	PRNP	ASCR|AltPrP|CD230|CJD|GSS|KURU|PRIP|PrP|PrP27-30|PrP33-35C|PrPc|p27-30	prion protein	78.115	74.521
chr3-42378	chr3	157153180	157165427	+	5806	Hs.591286	NM_002852	HPRD:03928	PTX3	TNFAIP5|TSG-14	pentraxin 3, long	78.115	75.248
chr13-15287	chr13	40523586	40529079	+	100874127	Hs.578028	NR_046870	ENSG00000230710	LINC00332	NCRNA00332	long intergenic non-protein coding RNA 332	78.08	71.918
chr9-30168	chr9	124081724	124089895	+	2934	Hs.522373	NM_000177	HPRD:00674	GSN	ADF|AGEL	gelsolin	78.009	55.154
chr19-2970	chr19	27731917	27740635	+	101927151	Hs.567934	NR_110687		LOC101927151	-	uncharacterized LOC101927151	77.973	180.618
chr5-33613	chr5	176418874	176425441	+	51720	Hs.232721	NM_016290	HPRD:11482	UIMC1	RAP80|X2HRIP110	ubiquitin interaction motif containing 1	77.938	69.124
chr11-9021	chr11	76298241	76301949	+	2615	Hs.151641	NM_005512	HPRD:00667	LRRC32	D11S833E|GARP	leucine rich repeat containing 32	77.938	70.349
chr8-29426	chr8	26496181	26501590	+	1808	Hs.593187	NM_001386	HPRD:03914	DPYSL2	CRMP-2|CRMP2|DHPRP2|DRP-2|DRP2|N2A3|ULIP-2|ULIP2	dihydropyrimidinase-like 2	77.902	60.819
chr17-23852	chr17	45380710	45385388	+	102724508	Hs.661005	NR_110880		LOC102724508	-	uncharacterized LOC102724508	77.902	70.579
chr18-13766	chr18	3259072	3264803	+	103910	Hs.190086	NM_033546	HPRD:10095	MYL12B	MLC-B|MRLC2	myosin, light chain 12B, regulatory	77.796	82.635
chr20-15520	chr20	46922041	46928871	+	284749	Hs.299080	NR_026958	ENSG00000235621	LINC00494	-	long intergenic non-protein coding RNA 494	77.725	65.373
chr18-11172	chr18	12277956	12283590	+	1149	Hs.249129	NM_001279		CIDEA	CIDE-A	cell death-inducing DFFA-like effector a	77.796	71.382
chr2-39228	chr2	62530812	62537840	+	100847087		NR_049824	miRBase:MI0018171	MIR5192	-	microRNA 5192	77.654	63.038
chr1-51163	chr1	223274909	223285027	+	7100	Hs.604542	NM_003268	HPRD:04326	TLR5	MELIOS|SLE1|SLEB1|TIL3	toll-like receptor 5	77.725	62.464
chr2-20630	chr2	169866396	169872134	+	8647	Hs.658439	NM_003742	HPRD:04436	ABCB11	ABC16|BRIC2|BSEP|PFIC-2|PFIC2|PGY4|SPGP	ATP-binding cassette, sub-family B (MDR/TAP), member 11	77.583	75.478
chr6-35718	chr6	163833118	163841176	+	9444	Hs.510324	NM_006775	HPRD:06691	QKI	Hqk|QK|QK1|QK3|hqkI	QKI, KH domain containing, RNA binding	77.654	82.023
chrX-17312	chrX	128795979	128804024	+	8862	Hs.303084	NM_017413	HPRD:02246	APLN	APEL|XNPEP2	apelin	77.689	73.258
chr2-28391	chr2	238600005	238608029	+	9208	Hs.471779	NM_004735	HPRD:04460	LRRFIP1	FLAP-1|FLAP1|FLIIAP1|GCF-2|GCF2|HUFI-1|TRIP	leucine rich repeat (in FLII) interacting protein 1	77.654	71.459
chr6-28383	chr6	44038942	44046169	+	64928	Hs.311190	NM_032111	HPRD:14741	MRPL14	L14mt|L32mt|MRP-L14|MRP-L32|MRPL32|RMPL32|RPML32	mitochondrial ribosomal protein L14	77.689	69.813
chr15-17365	chr15	71585451	71589614	+	101929196	Hs.680472	NR_120348		LOC101929196	-	uncharacterized LOC101929196	77.654	66.904
chr8-29276	chr8	10653217	10660397	+	100302166		NR_031711		MIR1322	MIRN1322|hsa-mir-1322	microRNA 1322	77.618	61.929
chr9-16329	chr9	21680594	21690056	+	4507	Hs.193268	NM_002451	HPRD:01134	MTAP	BDMF|DMSFH|DMSMFH|HEL-249|LGMBF|MSAP|c86fus	methylthioadenosine phosphorylase	77.547	75.325
chr13-15226	chr13	30119483	30126166	+	6541	Hs.14846	NM_003045	HPRD:00091	SLC7A1	ATRC1|CAT-1|ERR|HCAT1|REC1L	solute carrier family 7 (cationic amino acid transporter, y+ system), member 1	77.512	68.55
chr11-19748	chr11	86316177	86320649	+	10873	Hs.199743	NM_006680	HPRD:06862	ME3	NADP-ME	malic enzyme 3, NADP(+)-dependent, mitochondrial	77.512	67.593
chr1-55506	chr1	8074559	8089625	+	54206	Hs.605445	NM_018948	HPRD:09218	ERRFI1	GENE-33|MIG-6|MIG6|RALT	ERBB receptor feedback inhibitor 1	77.37	96.759
chr6-35208	chr6	44143554	44149813	+	11131	Hs.225953	NM_007058	HPRD:05315	CAPN11	calpain11	calpain 11	77.512	59.555
chr8-23034	chr8	131453526	131459186	+	50807	Hs.655552	NM_018482	HPRD:05809	ASAP1	AMAP1|CENTB4|DDEF1|PAG2|PAP|ZG14P	ArfGAP with SH3 domain, ankyrin repeat and PH domain 1	77.441	65.22
chr3-37954	chr3	152044706	152051975	+	645843	Hs.632562	NM_001123228	ENSG00000221962	TMEM14E	-	transmembrane protein 14E	77.299	92.893
chr10-29938	chr10	112154525	112162554	+	10285	Hs.632093	NM_005871		SMNDC1	SMNR|SPF30|TDRD16C	survival motor neuron domain containing 1	77.406	69.966
chr10-18859	chr10	21651688	21659912	+	100302129		NR_031736		MIR1915	MIRN1915|hsa-mir-1915	microRNA 1915	77.37	89.448
chr10-30535	chr10	70815753	70823846	+	5552	Hs.1908	NM_002727	HPRD:01513	SRGN	PPG|PRG|PRG1	serglycin	77.299	67.057
chr11-26653	chr11	86285162	86290973	+	10873	Hs.199743	NM_006680	HPRD:06862	ME3	NADP-ME	malic enzyme 3, NADP(+)-dependent, mitochondrial	77.228	64.11
chr9-29356	chr9	134530115	134535408	+	2889	Hs.127897	NM_005312	HPRD:02627	RAPGEF1	C3G|GRF2	Rap guanine nucleotide exchange factor (GEF) 1	77.193	65.947
chr10-22272	chr10	8009883	8015610	+	399717	Hs.158992	NM_207423	HPRD:13518	GATA3-AS1	-	GATA3 antisense RNA 1	77.193	77.621
chr12-36137	chr12	12485261	12493120	+	54682	Hs.591145	NM_018050	HPRD:10067	MANSC1	9130403P13Rik|LOH12CR3	MANSC domain containing 1	77.122	71.918
chr11-28749	chr11	102597849	102602392	+	4317	Hs.161839	NM_002424	HPRD:00385	MMP8	CLG1|HNC|MMP-8|PMNL-CL	matrix metallopeptidase 8 (neutrophil collagenase)	77.086	68.627
chr20-16919	chr20	37431470	37437094	+	26051	Hs.45719	NM_015568	HPRD:15168	PPP1R16B	ANKRD4|TIMAP	protein phosphatase 1, regulatory subunit 16B	77.122	63.689
chr21-7095	chr21	44874056	44881015	+	284836	Hs.146127	NM_194309	HPRD:10738	LINC00319	C21orf125|NCRNA00319|PRED49	long intergenic non-protein coding RNA 319	77.086	73.22
chr2-52428	chr2	188298587	188313696	+	10203	Hs.470882	NM_005795	HPRD:11809	CALCRL	CGRPR|CRLR	calcitonin receptor-like	76.944	100.05
chr6-35796	chr6	2987071	2991914	+	401232	Hs.720158	NM_207495	HPRD:16819	LINC01011	DKFZP686I15217	long intergenic non-protein coding RNA 1011	77.086	68.78
chr10-29891	chr10	102756377	102762149	+	84445	Hs.523221	NM_032429	HPRD:14341	LZTS2	LAPSER1	leucine zipper, putative tumor suppressor 2	77.051	71.88
chr10-31119	chr10	5586854	5592104	+	100132159	Hs.239600	NR_120496		CALML3-AS1	-	CALML3 antisense RNA 1	76.98	64.034
chr13-15245	chr13	31479404	31485333	+	84935	Hs.147880	NM_032849	HPRD:07872	MEDAG	AWMS3|C13orf33|MEDA-4|MEDA4|hAWMS3	mesenteric estrogen-dependent adipogenesis	77.015	75.057
chr17-26075	chr17	1011114	1016566	+	29	Hs.159306	NM_001092	HPRD:02649	ABR	MDB	active BCR-related	76.944	65.105
chr22-12865	chr22	26865571	26869826	+	89781	Hs.474436	NM_022081	HPRD:05983	HPS4	LE	Hermansky-Pudlak syndrome 4	76.944	63.498
chr5-23819	chr5	54298611	54303569	+	102467081		NR_104662		LOC102467081	-	uncharacterized LOC102467081	76.944	71.88
chr11-28825	chr11	118132327	118138239	+	10205	Hs.116651	NM_005797	HPRD:05340	MPZL2	EVA|EVA1	myelin protein zero-like 2	77.051	63.46
chr12-35197	chr12	42975672	42985423	+	144165	Hs.524348	NM_153026	HPRD:16341	PRICKLE1	EPM1B|RILP	prickle homolog 1 (Drosophila)	76.944	69.545
chr1-40087	chr1	90222142	90229737	+	55144	Hs.482087	NM_018103	HPRD:11287	LRRC8D	LRRC5	leucine rich repeat containing 8 family, member D	76.873	56.111
chr1-63802	chr1	144006634	144016648	+	554282		NM_001287385		FAM72C	-	family with sequence similarity 72, member C	76.909	65.105
chr17-28828	chr17	27133692	27141376	+	55731	Hs.564533	NM_018182	HPRD:07693	FAM222B	C17orf63	family with sequence similarity 222, member B	76.873	74.483
chr20-13134	chr20	17945575	17953733	+	27131	Hs.316890	NM_014426	HPRD:10439	SNX5	-	sorting nexin 5	76.873	74.559
chr4-26868	chr4	143041615	143052630	+	3600	Hs.168132	NM_000585	HPRD:02776	IL15	IL-15	interleukin 15	76.731	83.63
chr6-39595	chr6	36643385	36649090	+	1026	Hs.370771	NM_000389	HPRD:00298	CDKN1A	CAP20|CDKN1|CIP1|MDA-6|P21|SDI1|WAF1|p21CIP1	cyclin-dependent kinase inhibitor 1A (p21, Cip1)	76.696	62.771
chr11-31763	chr11	29021224	29031434	+	102466876		NR_107035		MIR8068	hsa-mir-8068	microRNA 8068	76.66	97.026
chr5-35723	chr5	148939670	148945621	+	1452	Hs.529862	NM_001892	HPRD:02739	CSNK1A1	CK1|CK1a|CKIa|HEL-S-77p|HLCDGP1|PRO2975	casein kinase 1, alpha 1	76.625	81.87
chr9-17603	chr9	14269409	14279907	+	4781	Hs.644095	NM_005596	HPRD:09008	NFIB	CTF|HMGIC/NFIB|NF-I/B|NF1-B|NFI-B|NFI-RED|NFIB2|NFIB3	nuclear factor I/B	76.518	79.076
chr19-16282	chr19	3140102	3144530	+	2769	Hs.73797	NM_002068	HPRD:00760	GNA15	GNA16	guanine nucleotide binding protein (G protein), alpha 15 (Gq class)	76.589	58.79
chr22-12529	chr22	31634009	31641767	+	3985	Hs.474596	NM_005569	HPRD:03585	LIMK2	-	LIM domain kinase 2	76.625	60.398
chr20-15845	chr20	30281022	30290329	+	598	Hs.516966	NM_001191	HPRD:02497	BCL2L1	BCL-XL/S|BCL2L|BCLX|BCLXL|BCLXS|Bcl-X|PPP1R52|bcl-xL|bcl-xS	BCL2-like 1	76.483	52.13
chr8-28996	chr8	119342959	119347179	+	2131	Hs.492618	NM_000127		EXT1	EXT|LGCR|LGS|TRPS2|TTV	exostosin glycosyltransferase 1	76.483	65.565
chr11-19094	chr11	93861279	93871032	+	24145	Hs.591976	NM_015368	HPRD:10526	PANX1	MRS1|PX1|UNQ2529	pannexin 1	76.518	79.076
chr4-28321	chr4	79576848	79584385	+	100505702	Hs.235795	NR_038303		LINC01094	-	long intergenic non-protein coding RNA 1094	76.447	73.181
chr14-21310	chr14	73129374	73134181	+	102465832		NR_106994		MIR7843	hsa-mir-7843	microRNA 7843	76.483	62.005
chr12-28237	chr12	12955191	12963511	+	51202	Hs.719938	NM_016355	HPRD:10863	DDX47	E4-DBP|HQ0256|MSTP162|RRP3	DEAD (Asp-Glu-Ala-Asp) box polypeptide 47	76.447	70.655
chrX-17044	chrX	45567519	45579855	+	392452	Hs.745266	NR_102268		LOC392452	-	mitochondrial fission factor pseudogene	76.447	60.015
chr11-30345	chr11	94656864	94663848	+	51503	Hs.503597	NM_016403	HPRD:13703	CWC15	AD002|C11orf5|Cwf15|HSPC148|ORF5	CWC15 spliceosome-associated protein	76.305	60.091
chr3-41067	chr3	145934583	145946361	+	57088	Hs.477869	NM_020353	HPRD:07401	PLSCR4	TRA1	phospholipid scramblase 4	76.27	70.464
chr3-30975	chr3	71628605	71636116	+	27086	Hs.59368	NM_032682	HPRD:18518	FOXP1	12CC4|QRF1|hFKH1B	forkhead box P1	76.341	75.095
chr6-21754	chr6	156481102	156491517	+	57492	Hs.291587	NM_017519	HPRD:10660	ARID1B	6A3-5|BAF250B|BRIGHT|DAN15|ELD/OSA1|MRD12|OSA2|P250R	AT rich interactive domain 1B (SWI1-like)	76.341	81.64
chr4-30066	chr4	18106018	18116592	+	254251	Hs.446201	NM_153686	HPRD:10088	LCORL	MLR1	ligand dependent nuclear receptor corepressor-like	76.305	72.799
chr5-33317	chr5	135949128	135959338	+	57113	Hs.591263	NM_020389	HPRD:18228	TRPC7	TRP7	transient receptor potential cation channel, subfamily C, member 7	76.305	83.63
chr19-16986	chr19	47477205	47482242	+	4861	Hs.79564	NM_002517	HPRD:09136	NPAS1	MOP5|PASD5|bHLHe11	neuronal PAS domain protein 1	76.234	75.631
chrX-16862	chrX	13412449	13418661	+	100133123	Hs.449499	NR_045260	ENSG00000226985	LINC01203	-	long intergenic non-protein coding RNA 1203	76.305	80.683
chr7-28881	chr7	130008289	130015280	+	1357	Hs.2879	NM_001868	HPRD:00269	CPA1	CPA	carboxypeptidase A1 (pancreatic)	76.341	65.947
chr14-18440	chr14	75405313	75415617	+	5228	Hs.252820	NM_002632	HPRD:03076	PGF	D12S1900|PGFL|PLGF|PlGF-2|SHGC-10760	placental growth factor	76.234	70.923
chr11-28169	chr11	128694896	128703674	+	3758	Hs.527830	NM_000220	HPRD:08981	KCNJ1	KIR1.1|ROMK|ROMK1	potassium inwardly-rectifying channel, subfamily J, member 1	76.199	64.263
chr8-19983	chr8	102386062	102390695	+	83955	Hs.567608	NM_032031	ENSG00000228224	NACAP1	-	nascent-polypeptide-associated complex alpha polypeptide pseudogene 1	76.305	62.617
chr2-52651	chr2	218795703	218803665	+	7145	Hs.471381	NM_022648	HPRD:02512	TNS1	MST091|MST122|MST127|MSTP122|MSTP127|MXRA6|PPP1R155|TNS	tensin 1	76.092	72.186
chr5-32022	chr5	81680685	81686168	+	92270	Hs.729805	NM_001017971	HPRD:18710	ATP6AP1L	-	ATPase, H+ transporting, lysosomal accessory protein 1-like	76.057	66.1
chrX-12101	chrX	128851356	128860792	+	7512	Hs.170499	NM_003399	HPRD:02144	XPNPEP2	AEACEI|APP2	X-prolyl aminopeptidase (aminopeptidase P) 2, membrane-bound	76.057	61.737
chr14-21362	chr14	76332747	76339332	+	7043	Hs.592317	NM_003239		TGFB3	ARVD|ARVD1|RNHF|TGF-beta3	transforming growth factor, beta 3	75.915	77.927
chr17-28359	chr17	68104288	68108562	+	3773	Hs.463985	NM_018658	HPRD:16146	KCNJ16	BIR9|KIR5.1	potassium inwardly-rectifying channel, subfamily J, member 16	75.95	67.785
chr10-13810	chr10	4282607	4289934	+	100652988	Hs.433011	NR_108040		LINC00702	-	long intergenic non-protein coding RNA 702	75.915	76.664
chr1-60278	chr1	207453983	207458860	+	1604	Hs.126517	NM_000574	HPRD:00500	CD55	CR|CROM|DAF|TC	CD55 molecule, decay accelerating factor for complement (Cromer blood group)	75.773	63.23
chr12-34151	chr12	46883106	46889105	+	100288798	Hs.525922	NR_125377		LOC100288798	-	uncharacterized LOC100288798	75.844	78.004
chr16-18857	chr16	27335684	27347639	+	3566	Hs.513457	NM_000418	HPRD:00990	IL4R	CD124|IL-4RA|IL4RA	interleukin 4 receptor	75.808	65.45
chr5-26625	chr5	60623319	60630564	+	57688	Hs.744939	NM_020928	ENSG00000130449	ZSWIM6	-	zinc finger, SWIM-type containing 6	75.808	66.751
chr19-17292	chr19	34803048	34813111	+	2821	Hs.466471	NM_000175	HPRD:01394	GPI	AMF|GNPI|NLK|PGI|PHI|SA-36|SA36	glucose-6-phosphate isomerase	75.773	58.369
chr3-44026	chr3	7746476	7753593	+	100873937	Hs.570608	NR_046606		GRM7-AS1	-	GRM7 antisense RNA 1	75.773	61.929
chr19-18571	chr19	6733490	6741862	+	56927	Hs.167641	NM_020171	ENSG00000125734	GPR108	LUSTR2	G protein-coupled receptor 108	75.808	67.593
chr11-29794	chr11	9633247	9638289	+	7465	Hs.249441	NM_003390	HPRD:01907	WEE1	WEE1A|WEE1hu	WEE1 G2 checkpoint kinase	75.773	62.311
chr1-45228	chr1	90368408	90376859	+	55144	Hs.482087	NM_018103	HPRD:11287	LRRC8D	LRRC5	leucine rich repeat containing 8 family, member D	75.737	81.449
chr17-24337	chr17	36901833	36909587	+	7703	Hs.371617	NM_007144	HPRD:10621	PCGF2	MEL-18|RNF110|ZNF144	polycomb group ring finger 2	75.666	71.306
chr19-18132	chr19	17244232	17248899	+	4650	Hs.123198	NM_004145	HPRD:03677	MYO9B	CELIAC4|MYR5	myosin IXB	75.702	60.168
chr10-29319	chr10	14627124	14632603	+	83641	Hs.446315	NM_031453	HPRD:12575	FAM107B	C10orf45	family with sequence similarity 107, member B	75.595	66.904
chr10-16314	chr10	45489029	45494219	+	7570	Hs.462693	NM_006963	HPRD:01917	ZNF22	HKR-T1|KOX15|ZNF422|Zfp422	zinc finger protein 22	75.666	66.1
[truncated: 55,374 more rows]

## Sheet: TableS2_supp
Table S2: (A) 525 protein coding genes found to be differentially regulated. Threshold have been set at log2(FC) ±1, false discovery rate ≤5%. “chr” columns shows chromosome number and “start” ,“end” and "strand" columns indicates the start, end position of the transcript and its strand orientation. The "Annotation" columns indicates the gene symbol, Unigene, Ensembl and Entrez IDs of the RefSeq …
(A)																		(B)
Transcript ID	chr	start	end	strand	Annotation	HYPOXIA.1	NORMOXIA.1	HYPOXIA.2	NORMOXIA.2	HYPOXIA.3	NORMOXIA.3	HYPOXIA.4	NORMOXIA.4	log2(FC)	FDR			Transcript ID	chr	start	end	strand	Annotation	HYPOXIA.1	NORMOXIA.1	HYPOXIA.2	NORMOXIA.2	HYPOXIA.3	NORMOXIA.3	HYPOXIA.4	NORMOXIA.4	log2(FC)	FDR
NM_001270837	chr14	105939275	105946507	+	CRIP2|CRIP|CRP2|ESP1|-|14q32.3|protein-coding	2.874	1.221	6.888	2.25	4.296	2.597	3.655	2.878	1.0098	1.62e-06			chr20-583-1	chr20	36168656	36170736	-	-NA-	5.963	0.088	5.709	0.136	3.956	0	4.062	0.021	6.29828	7.37e-55
NM_022051	chr1	231499497	231560790	-	EGLN1|C1orf12|ECYT3|HIF-PH2|HIFPH2|HPH-2|HPH2|PHD2|SM20|ZMYND6|PNAS-118|1q42.1|protein-coding	2.831	1.139	2.942	0.952	2.262	0.987	2.251	0.941	1.39023	7.37e-35			chr3-1040-1	chr3	145651434	145879000	-	-NA-	7.208	3.489	5.979	2.46	6.402	2.752	5.425	2.162	1.25834	9.62e-42
NM_001012507	chr6	126660935	126670021	+	CENPW|C6orf173|CENP-W|CUG2|-|6q22.32|protein-coding	0.695	0.385	0.565	0.265	0.793	0.305	0.639	0.252	1.20402	9.41e-06			NR_045406	chr14	62213757	62215807	-	HIF1A-AS2|3'aHIF-1A|aHIF|-|14q23.2|ncRNA	9.131	1.122	6.234	0.587	11.24	1.926	4.07	0.379	3.09977	1.33e-38
NM_001146688	chr2	86668584	86719839	+	KDM3A|JHDM2A|JHMD2A|JMJD1|JMJD1A|TSGA|-|2p11.2|protein-coding	2.5	1.272	2.648	1.117	2.168	0.827	2.353	1.002	1.24713	1.21e-26			chr1-3170-1	chr1	64037437	64060251	-	-NA-	0.609	0.109	0.551	0.065	0.55	0.07	0.295	0.049	2.79413	9.13e-30
NM_001129778	chr17	19030782	19062148	+	GRAPL|-|-|17p11.2|protein-coding	3.002	1.176	3.622	1.662	3.647	1.647	3.118	2.286	1.0496	1e-11			NR_103548	chr5	90598803	90610219	-	LUCAT1|SCAL1|RP11-213H15.3|5q14.3|ncRNA	1.62	0.346	1.128	0.248	1.55	0.318	1.594	0.45	2.13789	1.03e-27
NM_031300	chr5	176734206	176739292	-	MXD3|BHLHC13|MAD3|MYX|-|5q35.3|protein-coding	1.287	0.398	1.702	0.751	1.133	0.713	0.887	0.552	1.07596	0.000214815			chr15-321-0	chr15	39722514	39724987	+	-NA-	17.228	6.658	16.765	4.977	9.318	3.539	8.781	2.742	1.59874	1.42e-27
NM_003258	chr17	76170160	76183285	-	TK1|TK2|-|17q23.2-q25.3|protein-coding	2.651	0.946	2.63	1.1	1.771	0.285	1.674	0.447	1.79414	3.04e-18			chr21-190-1	chr21	42511978	42541129	-	-NA-	0.942	0.331	1.156	0.381	1.094	0.403	1.09	0.481	1.45928	1.92e-23
NM_002632	chr14	75408533	75422467	-	PGF|D12S1900|PGFL|PLGF|PlGF-2|SHGC-10760|-|14q24.3|protein-coding	6.503	1.703	12.515	4.082	8.741	2.405	9.656	4.5	1.65365	1.87e-29			chr18-959-0	chr18	60104600	60106778	+	-NA-	2.109	0.042	2.079	0.13	1.984	0.147	1.69	0.139	4.0214	1.85e-21
NM_001015000	chr16	30205164	30208887	+	SLX1A|GIYD1|-|16p11.2|protein-coding	9.716	3.212	11.947	5.13	11.605	7.109	7.1	5.266	1.09482	1.92e-07			chr6-2103-0	chr6	105907206	105910629	+	-NA-	3.657	0.752	1.94	0.31	2.705	0.312	2.498	0.543	2.51583	2.64e-21
NM_001076778	chr3	58549839	58563491	-	FAM107A|DRR1|TU3A|-|3p21.1|protein-coding	1.136	0.472	0.811	0.326	0.964	0.399	1.245	0.721	1.16765	5.79e-09			chr8-337-0	chr8	19614104	19619277	+	-NA-	0.844	0.053	2.801	0.397	1.153	0.083	0.721	0.117	3.09486	6.74e-21
NM_014109	chr8	124332091	124408705	-	ATAD2|ANCCA|CT137|PRO2000|L16|8q24.13|protein-coding	1.866	1.073	1.508	0.98	1.157	0.387	1.155	0.532	1.05604	4.27e-11			chr4-726-1	chr4	135541938	135544005	-	-NA-	9	0.979	4.674	0.719	3.583	0.774	4.563	1.17	2.53784	1.75e-20
NM_001017420	chr8	27632058	27662424	+	ESCO2|2410004I17Rik|EFO2|RBS|-|8p21.1|protein-coding	0.571	0.397	0.427	0.321	0.718	0.19	0.596	0.195	1.14014	5.58e-05			chr12-2357-1	chr12	8110455	8124586	-	-NA-	1.121	0.28	1.567	0.16	1.602	0.347	0.891	0.275	2.30477	4.78e-20
NM_003537	chr6	26031817	26032288	-	HIST1H3B|H3/l|H3FL|-|6p22.1|protein-coding	31.452	6.249	32.902	11.415	30.577	11.783	21.237	4.86	1.8675	9.62e-16			chr1-204-0	chr1	8262447	8265093	+	-NA-	1.476	0.243	1.825	0.134	1.944	0.161	1.9	0.114	3.53728	1.06e-19
NM_001524	chr17	40336078	40337470	-	HCRT|NRCLP1|OX|PPOX|-|17q21|protein-coding	3.96	0.925	3.542	1.372	1.035	1.61	2.011	0.807	1.19237	0.00756924			chr7-2060-1	chr7	21318502	21354868	-	-NA-	0.821	0.326	0.437	0.103	1.018	0.247	0.814	0.349	1.66744	3.36e-19
NM_000935	chr3	145787228	145879282	-	PLOD2|LH2|TLH|-|3q24|protein-coding	9.243	5.217	8.045	3.674	8.842	4.309	7.38	3.309	1.07759	4.1e-27			chr7-2270-1	chr7	10154838	10196816	-	-NA-	1.592	0.813	0.947	0.445	1.461	0.625	1.438	0.78	1.07207	2.52e-18
NM_032860	chr6	144164508	144184943	+	LTV1|C6orf93|dJ468K18.4|-|6q24.2|protein-coding	0.601	1.972	0.709	1.835	0.826	1.504	1.045	1.46	-1.05567	4.49e-07			chr5-407-1	chr5	157344464	157346353	-	-NA-	1.52	0.049	1.065	0.037	1.743	0	1.317	0.023	5.41202	2.92e-18
NM_003820	chr1	2487804	2497061	+	TNFRSF14|ATAR|CD270|HVEA|HVEM|LIGHTR|TR2|RP3-395M20.6|1p36.32|protein-coding	2.332	0.735	2.761	1.016	2.8	1.326	2.458	1.973	1.13659	6.05e-07			chr4-172-1	chr4	174275964	174293261	-	-NA-	1.308	0.255	1.297	0.254	1.059	0.426	0.887	0.325	1.89633	7.57e-18
NM_002263	chr6	33359313	33377699	+	KIFC1|HSET|KNSL2|DAQB-126H3.5|6p21.3|protein-coding	1.337	0.566	0.903	0.65	1.466	0.604	1.057	0.442	1.10193	1.57e-08			chr9-2051-1	chr9	5548771	5628655	-	-NA-	0.934	0.511	0.784	0.451	0.819	0.422	0.805	0.415	0.9341	3.06e-15
NM_001034077	chr1	149804221	149804616	+	HIST2H4B|H4/o|-|1q21|protein-coding	106.697	32.368	147.759	69.13	144.798	43.5	72.166	33.128	1.46145	3.17e-18			NR_038393	chr7	22602956	22613617	+	LOC100506178|-|-|-|ncRNA	4.804	2.278	3.615	1.758	3.339	1.241	2.834	1.58	1.1155	4.04e-15
NM_001098202	chr17	1959604	1962981	+	HIC1|ZBTB29|ZNF901|hic-1|-|17p13.3|protein-coding	4.183	0.654	4.619	2.074	2.193	1.612	2.655	1.803	1.2023	0.000680767			chr16-1240-0	chr16	77629502	77632475	+	-NA-	5.485	0.99	5.043	1.142	6.297	1.903	3.591	1.569	1.88426	7.83e-15
NM_001134877	chr14	105956520	105965585	+	C14orf80|-|-|14q32.33|protein-coding	0.785	0.274	1.31	0.562	0.749	0.259	0.629	0.338	1.28267	6.2e-07			chr14-1263-1	chr14	34527313	34529504	-	-NA-	2.044	0.126	3.491	0.42	0.751	0.244	1.396	0.118	3.15067	1.09e-14
NM_017413	chrX	128779236	128788933	-	APLN|APEL|XNPEP2|UNQ471|Xq25|protein-coding	27.865	6.924	25.487	9.031	44.916	12.877	43.555	19.164	1.65833	3.99e-33			chr7-2358-1	chr7	4668529	4721730	-	-NA-	0.628	0.313	0.647	0.368	0.924	0.335	0.627	0.275	1.15199	2.6e-14
NM_001258324	chr11	44953899	44972857	-	TP53I11|PIG11|-|11p11.2|protein-coding	1.109	0.306	2.251	0.862	1.519	0.484	1.255	0.615	1.47967	4.15e-18			chr17-1791-0	chr17	66771108	66775052	+	-NA-	1.077	3.218	0.791	2.565	1.878	4.221	2.392	6.866	-1.45022	2.99e-14
NM_001206950	chr17	80186282	80197375	+	SLC16A3|MCT 3|MCT 4|MCT-3|MCT-4|MCT3|MCT4|-|17q25|protein-coding	6.843	1.609	8.627	2.43	6.009	2.136	5.242	1.865	1.76117	4.68e-39			NR_103765	chr11	10329860	10452220	+	CAND1.11|-|-|11p15.4|ncRNA	0.859	0.168	0.469	0.288	0.622	0.182	0.724	0.241	1.63979	1.46e-13
NM_016580	chr5	141323150	141338627	-	PCDH12|VE-cadherin-2|VECAD2|UNQ395/PRO731|5q31|protein-coding	0.697	0.244	1.43	0.535	0.678	0.179	0.844	0.48	1.38318	1.27e-09			chr4-2517-0	chr4	174291053	174411240	+	-NA-	0.899	0.265	0.751	0.258	0.683	0.384	0.69	0.405	1.26287	2.65e-13
NM_001278260	chr16	8946799	8962869	-	CARHSP1|CRHSP-24|CSDC1|-|16p13.2|protein-coding	1.887	0.715	2.511	0.841	1.92	0.903	1.719	1.207	1.1699	6.09e-10			chr5-1455-1	chr5	102088650	102091835	-	-NA-	1.947	0.289	2.243	0.577	1.615	0.201	0.814	0.19	2.38699	1.06e-12
NM_130771	chr19	54597933	54605994	-	OSCAR|PIGR3|PIgR-3|-|19q13.42|protein-coding	0.969	0.365	1.498	0.483	0.613	0.556	0.707	0.338	1.14845	0.000119743			chr6-1496-1	chr6	82704742	82707318	-	-NA-	1.204	0.179	1.289	0.11	1.757	0.373	1.046	0.151	2.80896	1.79e-12
NM_003534	chr6	26271146	26271612	-	HIST1H3G|H3/h|H3FH|-|6p22.1|protein-coding	15.279	2.171	15.332	4.099	16.335	3.435	11.456	1.668	2.44267	5.59e-16			chr3-169-0	chr3	12504113	12505682	+	-NA-	1.464	0.117	0.641	0	1.836	0	1.123	0.055	4.63504	4.63e-12
NM_001130026	chr7	143412939	143427173	+	FAM115C|FAM139A|-|7q35|protein-coding	1.493	0.646	1.407	0.457	2.255	1.042	1.438	0.983	1.13754	5.24e-09			chr8-1578-1	chr8	37944124	37949291	-	-NA-	2.178	0.32	2.123	0.233	1.394	0.207	0.602	0.267	2.46438	1.4e-11
NM_001142595	chr10	74766980	74856732	-	P4HA1|P4HA|RP11-344N10.1|10q21.3-q23.1|protein-coding	2.728	0.993	2.689	0.88	2.228	1.017	2.306	0.804	1.47366	9.88e-39			chr2-1494-0	chr2	85173687	85175671	+	-NA-	1.389	0.139	1.167	0.071	1.867	0.108	0.496	0.065	3.53652	1.5e-11
NM_002090	chr4	74902312	74904490	-	CXCL3|CINC-2b|GRO3|GROg|MIP-2b|MIP2B|SCYB3|-|4q21|protein-coding	1.318	0.633	1.34	0.52	2.173	1.323	1.475	0.773	1.03959	0.00218535			NR_003697	chr7	45022627	45026259	-	SNHG15|C7orf40|Linc-Myo1g|MYO1GUT|tcag7.814|7p13|ncRNA	2.593	6.939	5.292	10.674	3.116	8.316	4.823	8.478	-1.08784	1.88e-11
NM_199339	chr17	7323679	7324951	+	SPEM1|C17orf83|-|17p13.1|protein-coding	0.181	0.723	0.554	1.224	0.162	0.839	0.163	1.053	-1.88942	0.00206309			NR_103549	chr5	90606731	90610219	-	LUCAT1|SCAL1|RP11-213H15.3|5q14.3|ncRNA	2.963	0.976	2.164	0.71	3.421	0.673	2.883	1.201	1.68635	2.22e-11
NM_199165	chr14	105196228	105213647	+	ADSSL1|-|-|14q32.33|protein-coding	1.206	0.259	1.311	0.418	0.661	0.153	0.747	0.258	1.87025	3.11e-20			chr9-57-1	chr9	139517906	139543530	-	-NA-	3.048	1.425	3.585	1.949	3.244	1.062	2.549	1.672	1.07252	3.73e-11
NM_001282349	chr19	54597933	54605994	-	OSCAR|PIGR3|PIgR-3|-|19q13.42|protein-coding	0.969	0.365	1.498	0.483	0.613	0.556	0.707	0.338	1.14846	0.000119502			chr1-2189-1	chr1	118355446	118364463	-	-NA-	0.7	0.224	0.681	0.212	0.958	0.178	0.977	0.354	1.78144	5.72e-11
NM_001773	chr1	208059883	208084683	-	CD34|-|RP11-328D5.2|1q32|protein-coding	0.63	0.159	0.621	0.205	0.788	0.219	0.489	0.263	1.57909	7.5e-12			chr14-820-0	chr14	65709621	65727192	+	-NA-	0.366	0.644	0.269	0.572	1.171	2.648	1.062	2.411	-1.04652	6.02e-11
NM_001130715	chr4	84015307	84035911	-	PLAC8|C15|DGIC|onzin|BM-004|4q21.22|protein-coding	1.226	0.411	0.918	0.381	1.078	0.673	0.938	0.562	1.09598	1.66e-08			chr19-491-1	chr19	46632986	46636594	-	-NA-	45.642	20.752	46.856	18.136	41.969	18.517	24.492	19.199	1.04788	8.03e-11
NM_030649	chr1	1227764	1243269	-	ACAP3|CENTB5|-|-|protein-coding	1.548	0.528	1.824	0.835	1.579	1.039	1.498	0.961	1.00549	9.39e-08			chr22-658-0	chr22	41062554	41063593	+	-NA-	1.658	0	1.743	0	0.792	0	0.599	0	6.87667	1.19e-10
NM_001288666	chr16	3072621	3074287	-	HCFC1R1|HPIP|-|16p13.3|protein-coding	2.757	0.331	4.409	0.679	2.84	2.691	2.427	2.022	1.42711	0.00968333			chr17-101-1	chr17	79309453	79319496	-	-NA-	3.762	1.438	5.711	2.923	3.134	2.115	2.916	1.6	0.988057	1.37e-10
NM_001256910	chr10	70716196	70744825	+	DDX21|GUA|GURDB|RH-II/GU|RH-II/GuA|-|10q21|protein-coding	0.866	3.014	0.974	3.739	1.718	2.96	1.685	2.255	-1.19029	1.48e-06			chr11-1802-0	chr11	102347789	102348748	+	-NA-	1.676	0	1.574	0.074	0.644	0	1.567	0	5.69337	1.38e-10
NM_001166208	chr5	149980642	150031903	+	SYNPO|-|-|5q33.1|protein-coding	3.528	1.559	3.903	1.696	3.508	1.849	3.321	1.778	1.09085	5.7e-23			chr12-1767-0	chr12	89918639	89958483	+	-NA-	0.844	0.526	0.695	0.387	0.945	0.335	1.002	0.503	1.02884	1.74e-10
NM_005325	chr6	26017260	26018040	-	HIST1H1A|H1.1|H1A|H1F1|HIST1|-|6p21.3|protein-coding	9.864	3.774	9.547	4.625	6.858	3.968	5.781	2.99	1.08805	4.86e-05			NR_033874	chr4	102268934	102270040	+	FLJ20021|-|-|4q24|ncRNA	8.203	1.663	13.921	2.367	9.859	4.149	8.107	3.475	1.83638	1.81e-10
NM_001270764	chr10	125767182	125853123	-	CHST15|BRAG|GALNAC4S-6ST|RP11-47G11.1|10q26|protein-coding	0.591	0.258	1.092	0.578	0.778	0.404	0.756	0.387	1.04003	4.97e-18			chr2-2439-1	chr2	88314446	88316070	-	-NA-	18.315	4.191	15.863	8.102	12.415	5.783	12.319	6.116	1.3219	6.6e-10
NM_014736	chr15	64657211	64673709	-	KIAA0101|NS5ATP9|OEATC|OEATC-1|OEATC1|PAF|PAF15|p15(PAF)|p15/PAF|p15PAF|L5|15q22.31|protein-coding	2.039	1.182	2.074	1.051	1.023	0.369	1.442	0.526	1.18601	8.25e-12			chr5-340-0	chr5	34586621	34593823	+	-NA-	4.082	2.261	3.004	1.503	4.171	1.852	3.67	2.303	0.94575	8.97e-10
NM_001042423	chr17	80190108	80197375	+	SLC16A3|MCT 3|MCT 4|MCT-3|MCT-4|MCT3|MCT4|-|17q25|protein-coding	6.858	1.304	7.422	1.869	7.05	2.335	6.383	1.789	1.98474	5.42e-42			chr7-876-0	chr7	41695348	41697300	+	-NA-	2	0.188	0.876	0.109	1.686	0.273	0.611	0.111	2.87192	9.02e-10
NM_001017974	chr5	131528304	131563556	-	P4HA2|-|UNQ290/PRO330|5q31|protein-coding	1.085	0.483	1.23	0.399	0.835	0.539	0.929	0.5	1.12614	2.55e-11			chr1-739-1	chr1	208134643	208136969	-	-NA-	5.875	1.859	8.09	3.406	6.28	2.891	2.964	1.504	1.27984	9.6e-10
NM_001278499	chr22	24823530	24838328	+	ADORA2A|A2aR|ADORA2|RDC8|-|22q11.23|protein-coding	1.925	0.273	2.169	0.368	1.335	0.245	1.625	0.368	2.50488	5.58e-45			chr12-2134-1	chr12	19188989	19190026	-	-NA-	1.993	0.089	1.747	0.136	1.19	0	1.249	0.125	3.85997	1.46e-09
NM_001287189	chr2	10580497	10587925	-	ODC1|ODC|-|2p25|protein-coding	0.634	2.638	0.732	2.829	0.831	2.328	1.933	2.872	-1.43192	7.41e-08			chr14-519-1	chr14	75452310	75454873	-	-NA-	0.941	0.072	2.002	0.193	1.927	0.125	1.274	0.421	2.88321	1.76e-09
NM_001258309	chr12	6666036	6677498	-	NOP2|NOL1|NOP120|NSUN1|p120|-|12p13|protein-coding	0.802	2.351	1.045	2.666	1.113	2.691	1.56	2.347	-1.1233	4.34e-09			chr6-2525-1	chr6	26757205	26758635	-	-NA-	8.914	3.731	10.344	2.869	12.229	4.105	8.01	4.621	1.38094	1.99e-09
NM_001135242	chr8	134249414	134309547	-	NDRG1|CAP43|CMT4D|DRG-1|DRG1|GC4|HMSNL|NDR1|NMSL|PROXY1|RIT42|RTP|TARG1|TDD5|-|8q24.3|protein-coding	2.326	0.702	2.242	0.819	1.806	0.795	1.878	0.927	1.38274	7.9e-25			chr11-2277-1	chr11	9633504	9635603	-	-NA-	7.495	3.944	10.02	4.752	6.077	2.441	4.37	2.078	1.11937	2.33e-09
NM_001290000	chr9	94171327	94186908	-	NFIL3|E4BP4|IL3BP1|NF-IL3A|NFIL3A|-|9q22|protein-coding	1.319	0.449	1.124	0.554	1.334	0.377	0.881	0.466	1.33456	8.47e-11			chr11-566-0	chr11	29141842	29575226	+	-NA-	0.421	0.725	0.301	0.571	0.53	0.941	0.509	0.708	-0.711572	2.38e-09
NM_006497	chr17	1958393	1962981	+	HIC1|ZBTB29|ZNF901|hic-1|-|17p13.3|protein-coding	4.03	0.762	5.22	2.143	2.422	1.652	2.587	1.704	1.22186	3.4e-05			chr14-607-0	chr14	54346114	54350019	+	-NA-	1.559	0.4	0.696	0.163	0.79	0.219	0.664	0.133	2.09742	3.04e-09
NM_145178	chr10	69990352	69991870	-	ATOH7|Math5|RNANC|bHLHa13|-|10q21.3|10q21.3-q22.1|protein-coding	2.95	0.424	4.243	0.932	1.626	1.265	0.888	0.512	1.57151	0.000810199			chr5-2643-0	chr5	163185483	163189991	+	-NA-	1.299	2.816	1.473	3.751	1.369	3.385	1.587	3.209	-1.14202	3.66e-09
NM_001278265	chr16	8946799	8955667	-	CARHSP1|CRHSP-24|CSDC1|-|16p13.2|protein-coding	1.632	0.664	2.031	0.782	1.786	0.999	1.753	1.105	1.06874	8.75e-08			chr8-1954-1	chr8	21492100	21495208	-	-NA-	1.921	0.621	1.91	0.524	2.118	0.584	1.401	0.556	1.68078	3.67e-09
NM_001178010	chr22	19467349	19508135	+	CDC45|CDC45L|CDC45L2|PORC-PI-1|UNQ374/PRO710|22q11.21|protein-coding	2.162	0.889	1.841	1.179	1.039	0.471	1.316	0.629	1.06479	1.05e-13			chr5-686-0	chr5	56734341	56737042	+	-NA-	4.719	1.464	3.13	0.943	5.408	1.462	4.279	2.478	1.50981	3.74e-09
NM_015111	chr5	177540556	177553107	+	N4BP3|LZTS4|-|5q35.3|protein-coding	0.357	0.103	2.117	0.823	1.213	0.417	1.098	0.557	1.37093	7.13e-11			chr3-2572-0	chr3	156892987	156895253	+	-NA-	6.74	4.384	9.681	3.965	9.261	4.851	7.937	3.316	1.08037	3.92e-09
NM_001165931	chr2	10262695	10271546	+	RRM2|R2|RR2|RR2M|-|2p25-p24|protein-coding	3.101	2.172	2.513	1.902	3.812	1.001	3.244	1.21	1.08856	2.05e-05			chr5-600-1	chr5	148512482	148515227	-	-NA-	0.753	2.58	0.513	1.907	0.45	1.439	0.51	1.809	-1.76229	4.18e-09
NM_181689	chr20	36149607	36152090	+	NNAT|Peg5|-|20q11.2-q12|protein-coding	0.601	0.111	0.851	0.342	0.911	0.344	0.564	0.313	1.38228	0.0034121			chr10-955-1	chr10	80190315	80218900	-	-NA-	1.788	0.814	0.975	0.557	1.504	0.728	1.153	0.823	0.897804	5.37e-09
NM_033258	chr19	47137333	47137939	-	GNG8|-|-|19q13.32|protein-coding	1.895	0.304	3.321	0.7	1.358	0.176	1.026	0.499	2.00272	0.0015306			chr5-2858-1	chr5	14034218	14036148	-	-NA-	4.998	2.574	4.849	1.21	6.289	1.327	3.464	1.41	1.62006	5.99e-09
NM_001301159	chr16	616995	619495	+	NHLRC4|-|-|16p13.3|protein-coding	1.057	0.405	1.167	0.311	1.234	0.299	0.415	0.449	1.2651	0.0148298			chr6-56-1	chr6	167336315	167412627	-	-NA-	0.676	0.405	0.58	0.417	0.612	0.296	0.601	0.312	0.834813	6.12e-09
NM_001282350	chr19	54597933	54605994	-	OSCAR|PIGR3|PIgR-3|-|19q13.42|protein-coding	0.969	0.365	1.498	0.483	0.613	0.556	0.707	0.338	1.14847	0.000119338			chr12-1756-0	chr12	89746463	89771277	+	-NA-	3.23	1.965	3.792	1.939	3.043	1.811	2.584	1.937	0.748718	1.05e-08
NM_001171627	chr6	43737946	43754223	+	VEGFA|MVCD1|VEGF|VPF|RP1-261G23.1|6p12|protein-coding	2.66	0.678	3.728	0.756	2.123	0.747	2.525	0.658	1.98804	7.47e-41			chr1-4528-1	chr1	8261172	8262339	-	-NA-	1.574	0.079	1.638	0.121	1.587	0.183	0.666	0.074	3.48774	1.32e-08
NM_031477	chr16	30103635	30107521	-	YPEL3|-|FKSG5|16p11.2|protein-coding	1.862	0.615	3.133	1.074	1.8	0.989	1.507	1.467	1.01598	0.00255643			chr7-565-0	chr7	25894940	25896600	+	-NA-	3.528	1.274	5.698	0.938	6.569	1.864	2.217	1.041	1.76913	1.32e-08
NM_206818	chr19	54597933	54605994	-	OSCAR|PIGR3|PIgR-3|-|19q13.42|protein-coding	0.969	0.365	1.498	0.483	0.613	0.556	0.707	0.338	1.14847	0.000119338			NR_026762	chr10	102133333	102148111	+	LINC00263|C10orf75|NCRNA00263|-|10q24.31|ncRNA	1.026	0.548	1.192	0.517	1.963	1.025	1.277	0.792	0.961465	1.46e-08
NM_005165	chr17	26900133	26903951	-	ALDOC|ALDC|-|17cen-q12|protein-coding	1.594	0.723	2.609	0.611	1.67	1.202	1.656	0.6	1.36007	1.15e-05			chr11-1450-1	chr11	61878978	61880129	-	-NA-	3.592	1.199	7.519	2.336	5.541	2.411	4.953	1.801	1.52612	1.53e-08
NM_001286525	chr6	126660935	126670021	+	CENPW|C6orf173|CENP-W|CUG2|-|6q22.32|protein-coding	0.695	0.385	0.565	0.265	0.793	0.305	0.639	0.252	1.20402	9.41e-06			chr11-2214-0	chr11	124587574	124590155	+	-NA-	4.316	0.285	2.963	0.384	3.348	0.538	1.968	1.054	2.52681	1.76e-08
NM_001256870	chr11	67118236	67121067	-	POLD4|POLDS|p12|-|11q13|protein-coding	3.407	2.047	6.078	2.074	5.305	2.111	2.673	1.953	1.04663	2.85e-05			chr20-584-1	chr20	36114818	36156308	-	-NA-	4.119	2.516	3.842	2.602	3.079	2.21	3.192	2.105	0.62951	1.81e-08
NM_001025109	chr1	208059883	208084683	-	CD34|-|RP11-328D5.2|1q32|protein-coding	0.63	0.159	0.621	0.205	0.788	0.219	0.489	0.263	1.57908	7.49e-12			chr5-1784-0	chr5	123149743	123151711	+	-NA-	2.276	0.654	2.557	0.683	2.3	0.217	1.58	0.549	2.01375	1.93e-08
NM_001037132	chr7	107788071	107880614	-	NRCAM|-|-|7q31|protein-coding	0.192	0.437	0.171	0.407	0.554	1.068	0.456	0.975	-1.07249	1.27e-17			chrX-384-0	chrX	26933607	26938466	+	-NA-	9.312	5.509	10.956	6.406	11.517	5.403	14.112	10.408	0.788846	1.94e-08
NM_001171626	chr6	43737946	43754223	+	VEGFA|MVCD1|VEGF|VPF|RP1-261G23.1|6p12|protein-coding	2.66	0.678	3.728	0.756	2.123	0.747	2.525	0.658	1.98681	6.75e-41			chr2-2559-0	chr2	161083990	161088158	+	-NA-	0.661	2.074	0.628	1.443	0.691	2.151	0.684	1.855	-1.42615	1.95e-08
NM_181504	chr5	67586467	67597649	+	PIK3R1|AGM7|GRB1|p85|p85-ALPHA|-|5q13.1|protein-coding	1.849	0.946	1.575	0.778	1.601	0.859	2.025	0.962	1.03721	1.16e-10			chrX-1583-0	chrX	121106714	121106889	+	-NA-	0	0	0	0	105.808	22.564	86.479	2.961	3.45992	2.89e-08
NM_145040	chr11	6340176	6341740	-	PRKCDBP|CAVIN3|HSRBC|SRBC|cavin-3|-|11p15.4|protein-coding	10.059	3.764	14.348	5.473	11.444	7.37	7.522	5.357	1.01112	4.2e-06			chr8-1829-1	chr8	26304031	26306733	-	-NA-	7.693	2.179	9.869	2.723	13.325	7.228	6.023	4.108	1.29043	4.1e-08
NM_001278497	chr22	24828087	24838328	+	ADORA2A|A2aR|ADORA2|RDC8|-|22q11.23|protein-coding	1.805	0.314	2.073	0.325	1.286	0.188	1.554	0.358	2.51278	6.89e-34			chr18-184-1	chr18	60154601	60190103	-	-NA-	0.87	0.586	0.947	0.524	1.061	0.64	0.917	0.574	0.746666	4.35e-08
NM_020649	chr17	77768176	77770915	-	CBX8|PC3|RC1|-|17q25.3|protein-coding	0.713	0.235	0.955	0.465	0.826	0.701	0.492	0.221	1.0229	0.0203971			NR_024279	chr1	16160710	16174642	-	FLJ37453|-|hCG_2008140|1p36.21|ncRNA	2.333	1.195	3.409	1.442	1.565	1.134	1.611	1.017	0.890638	4.9e-08
NM_001284526	chr17	8108049	8113944	-	AURKB|AIK2|AIM-1|AIM1|ARK2|AurB|IPL1|PPP1R48|STK12|STK5|aurkb-sv1|aurkb-sv2|-|17p13.1|protein-coding	1.344	0.671	1.297	0.792	2.094	1.068	1.521	0.593	1.06226	1.08e-05			chr11-565-0	chr11	28723904	29141511	+	-NA-	0.83	1.229	0.512	0.867	0.974	1.563	0.868	1.213	-0.580916	6.97e-08
NM_001142598	chr5	131528304	131563556	-	P4HA2|-|UNQ290/PRO330|5q31|protein-coding	1.085	0.483	1.23	0.399	0.835	0.539	0.929	0.5	1.12614	2.55e-11			chr12-235-1	chr12	120727521	120731043	-	-NA-	4.206	2.063	4.571	3.716	73.252	43.544	90.383	54.48	0.738022	1.01e-07
NM_001017962	chr10	74766980	74856732	-	P4HA1|P4HA|RP11-344N10.1|10q21.3-q23.1|protein-coding	2.728	0.993	2.689	0.88	2.228	1.017	2.306	0.804	1.47366	9.88e-39			chr7-1711-1	chr7	41693749	41696081	-	-NA-	1.724	0.631	1.338	0.152	1.323	0.412	1.267	0.278	2.08408	1.33e-07
NM_004207	chr17	80186887	80197375	+	SLC16A3|MCT 3|MCT 4|MCT-3|MCT-4|MCT3|MCT4|-|17q25|protein-coding	7.216	1.693	9.096	2.556	6.356	2.249	5.535	1.956	1.76671	1.55e-39			chr12-1962-0	chr12	96031512	96034114	+	-NA-	1.765	0.46	0.928	0.326	2.135	0.779	1.215	0.315	1.76009	1.63e-07
NM_001002018	chr16	3072621	3074287	-	HCFC1R1|HPIP|-|16p13.3|protein-coding	2.757	0.331	4.409	0.679	2.84	2.691	2.427	2.022	1.42711	0.00968314			chr19-632-1	chr19	42778729	42787977	-	-NA-	0.919	0.358	1.11	0.405	1.046	0.208	0.325	0.173	1.50824	1.87e-07
NM_001281717	chr17	16284779	16286059	+	UBB|-|-|17p12-p11.2|protein-coding	2.691	9.989	3.302	6.135	2.893	12.006	10.973	17.578	-1.24598	3.15e-06			chr9-395-0	chr9	19998421	20001638	+	-NA-	0.357	1.115	0.282	1.099	0	1.36	0.435	1.45	-2.05078	1.92e-07
NM_001243088	chr12	2966847	2986321	-	FOXM1|FKHL16|FOXM1B|HFH-11|HFH11|HNF-3|INS-1|MPHOSPH2|MPP-2|MPP2|PIG29|TGT3|TRIDENT|-|12p13|protein-coding	0.926	0.274	0.605	0.367	0.486	0.427	0.663	0.279	1.03846	0.000142879			chr6-2838-1	chr6	12566353	12568073	-	-NA-	2.537	0.428	1.463	0.329	1.196	0.062	0.994	0.326	2.3205	2.04e-07
NM_152341	chr16	3019246	3023490	+	PAQR4|-|-|16p13.3|protein-coding	1.299	0.65	2.537	0.983	1.067	0.478	0.953	0.682	1.02028	0.000509562			chr1-2119-0	chr1	94761779	94766298	+	-NA-	1.474	2.931	1.069	2.614	2.14	3.519	1.847	4.167	-1.01495	2.15e-07
NM_001005413	chr10	58117199	58121034	-	ZWINT|HZwint-1|KNTC2AP|ZWINT1|-|10q21-q22|protein-coding	2.935	0.935	2.939	1.033	2.253	1.224	2.798	1.284	1.33205	6.99e-09			NR_002578	chr1	173833039	173837125	-	GAS5|NCRNA00030|SNHG2|-|1q25.1|ncRNA	12.001	25.618	17.806	26.957	22.86	34.556	39.258	58.312	-0.668889	2.15e-07
NM_012336	chr17	80416540	80446143	+	NARF|IOP2|-|17q25.3|protein-coding	2.103	0.985	2.543	0.891	1.967	0.815	1.956	1.065	1.22137	7.59e-20			chr8-1247-0	chr8	81837691	81840274	+	-NA-	1.289	0.107	0.584	0.055	0.558	0.165	0.421	0.067	2.85209	2.25e-07
NM_213607	chr17	42977080	42981047	+	CCDC103|CILD17|PR46b|SMH|-|17q21.31|protein-coding	0.695	0.209	0.66	0.232	0.778	0.538	0.732	0.512	1.03228	0.0110118			chr1-1190-1	chr1	186503657	186505011	-	-NA-	2.29	0	1.412	0.157	1.368	0.236	0.766	0.159	3.209	2.26e-07
NM_001258310	chr12	6666036	6677498	-	NOP2|NOL1|NOP120|NSUN1|p120|-|12p13|protein-coding	0.802	2.351	1.045	2.666	1.113	2.691	1.56	2.347	-1.1233	4.34e-09			NR_002809	chr12	122233173	122241390	-	LINC01089|-|-|12q24.31|ncRNA	5.8	4.075	8.928	5.277	7.111	4.948	8.547	5.781	0.631703	2.81e-07
NM_000269	chr17	49230920	49239450	+	NME1|AWD|GAAD|NB|NBS|NDKA|NDPK-A|NDPKA|NM23|NM23-H1|-|17q21.3|protein-coding	0.781	2.049	1.085	2.787	0.941	1.814	1.288	2.076	-1.04036	1.8e-07			chr4-1235-1	chr4	97272196	97273291	-	-NA-	1.888	0.084	1.103	0.129	1.127	0.292	1.136	0.039	3.42342	3.06e-07
NM_003536	chr6	27777842	27778314	+	HIST1H3H|H3/k|H3F1K|H3FK|-|6p22.1|protein-coding	24.33	6.236	18.975	11.391	16.564	9.27	10.432	5.215	1.15906	5.99e-05			chr12-804-1	chr12	89765183	89769921	-	-NA-	1.285	0.291	1.019	0.314	1.52	0.405	0.908	0.474	1.64398	3.16e-07
NM_144499	chr3	50229043	50235129	+	GNAT1|CSNBAD3|GBT1|GNATR|-|3p21|protein-coding	0.038	1.013	0.149	1.313	0.068	0.807	0.366	0.958	-2.75623	4.05e-09			chr7-873-0	chr7	41612827	41617740	+	-NA-	2.221	0.861	1.966	0.562	1.968	0.956	1.688	0.949	1.28025	3.3e-07
NM_021064	chr6	27100817	27101314	+	HIST1H2AG|H2A.1b|H2A/p|H2AFP|H2AG|pH2A/f|-|6p22.1|protein-coding	22.413	4.997	25.309	11.814	29.805	14.387	19.292	8.776	1.35586	1.95e-08			chr7-1715-1	chr7	41611458	41614076	-	-NA-	2.413	1.195	2.268	0.811	2.358	0.856	2.415	0.94	1.36082	3.67e-07
NM_202002	chr12	2966847	2986321	-	FOXM1|FKHL16|FOXM1B|HFH-11|HFH11|HNF-3|INS-1|MPHOSPH2|MPP-2|MPP2|PIG29|TGT3|TRIDENT|-|12p13|protein-coding	0.926	0.274	0.605	0.367	0.486	0.427	0.663	0.279	1.03846	0.000142879			chr6-1015-0	chr6	34204654	34254652	+	-NA-	1.08	2.318	1.397	3.285	2.457	3.245	2.309	3.578	-0.800302	3.81e-07
NM_001142704	chr11	58874658	58894888	+	FAM111B|CANP|POIKTMP|hCG_1729960|11q12.1|protein-coding	2.185	1.123	2.074	1.325	1.485	0.528	1.448	0.647	1.07927	4.3e-11			NR_110205	chr2	179278386	179298818	+	LOC101927027|-|-|2q31.2|ncRNA	1.315	0.909	1.404	0.734	1.168	0.58	0.862	0.547	0.81057	3.84e-07
NM_014316	chr16	8946799	8962869	-	CARHSP1|CRHSP-24|CSDC1|-|16p13.2|protein-coding	1.887	0.715	2.511	0.841	1.92	0.903	1.719	1.207	1.1699	6.09e-10			NR_110206	chr2	179278386	179298818	+	LOC101927027|-|-|2q31.2|ncRNA	1.315	0.909	1.404	0.734	1.168	0.58	0.862	0.547	0.810572	3.84e-07
NM_001258396	chr17	42977080	42981047	+	CCDC103|CILD17|PR46b|SMH|-|17q21.31|protein-coding	0.695	0.209	0.66	0.232	0.778	0.538	0.732	0.512	1.03226	0.0110047			NR_109831	chr3	50374942	50375727	+	RASSF1-AS1|ANRASSF1|-|3p21.3|ncRNA	8.924	1.055	17.434	4.235	4.98	2.991	5.282	2.146	1.79375	3.9e-07
NM_001287044	chr6	43739722	43754223	+	VEGFA|MVCD1|VEGF|VPF|RP1-261G23.1|6p12|protein-coding	2.312	0.647	2.984	0.649	1.532	0.677	1.916	0.587	1.79364	1.12e-25			NR_120431	chr12	65860599	66036152	-	LOC100507065|-|RP11-230G5.2|12q14.3|ncRNA	0.314	0.743	0.276	0.484	0.65	0.945	0.467	0.677	-0.737772	4.69e-07
NM_003541	chr6	27798952	27799305	-	HIST1H4K|H4/d|H4F2iii|H4FD|dJ160A22.1|RP1-160A22.2|6p22.1|protein-coding	33.508	11.986	42.76	23.848	48.957	21.466	21.73	12.968	1.07709	8.49e-07			chr5-1158-1	chr5	123148532	123150203	-	-NA-	3.849	0.495	2.048	0.55	1.477	0.703	1.117	0.284	2.04502	4.75e-07
NM_006086	chr16	89989687	90002505	+	TUBB3|CDCBM|CDCBM1|CFEOM3|CFEOM3A|FEOM3|TUBB4|beta-4|-|16q24.3|protein-coding	2.078	0.667	2.795	1.242	2.119	1.082	1.164	0.886	1.06709	2.09e-07			chr6-300-0	chr6	11606258	11613768	+	-NA-	7.095	5.022	7.825	4.804	5.616	3.155	4.017	2.858	0.661612	4.88e-07
NM_001172818	chr1	64088887	64125916	+	PGM1|CDG1T|GSD14|-|1p31|protein-coding	0.664	0.161	0.59	0.115	0.572	0.173	0.542	0.174	1.96877	1.91e-27			chr18-189-1	chr18	60103036	60105015	-	-NA-	2.205	0.139	2.339	0.214	1.559	0.431	1.519	0.633	2.46752	4.92e-07
NM_020801	chr5	90664541	90679149	-	ARRDC3|TLIMP|-|5q14.3|protein-coding	21.878	5.629	18.716	4.286	15.45	4.142	12.655	4.349	1.91914	2.41e-58			chr12-1960-0	chr12	96018560	96020641	+	-NA-	1.214	0.177	0.629	0.034	0.395	0	0.523	0.083	3.1603	5.09e-07
NM_018670	chr15	90293098	90294540	-	MESP1|bHLHc5|-|15q26.1|protein-coding	0.876	0.319	2.722	0.736	0.856	0.296	0.503	0.329	1.41024	0.0059336			chr11-671-1	chr11	102346648	102347746	-	-NA-	1.36	0	1.558	0	2.436	0.097	1.51	0.354	3.86558	5.35e-07
NM_018660	chr8	28203102	28243977	-	ZNF395|HDBP-2|HDBP2|HDRF-2|PBF|PRF-1|PRF1|Si-1-8-14|-|8p21.1|protein-coding	1.382	0.506	1.376	0.492	0.992	0.433	0.883	0.465	1.29896	9.66e-21			chr19-413-1	chr19	48101138	48103605	-	-NA-	5.167	2.722	6.363	2.437	4.837	2.077	3.719	2.276	1.08296	5.36e-07
NM_133467	chr1	41326728	41328018	-	CITED4|-|-|1p34.2|1p35-p34|protein-coding	4.807	0.57	8.737	1.81	4.625	1.903	5.303	1.373	2.12498	1.14e-12			chr14-326-0	chr14	34529516	34531190	+	-NA-	1.715	0.055	2.284	0.254	1.352	0.574	0.991	0.232	2.58871	5.69e-07
NM_198471	chr19	8387468	8408146	-	KANK3|ANKRD47|-|19p13.2|protein-coding	2.96	0.841	3.591	1.297	2.716	1.099	1.847	1.065	1.37614	2.01e-17			chr8-1510-1	chr8	40205954	40207627	-	-NA-	2.814	0.385	2.286	0.423	1.845	0.51	1.239	0.542	2.0584	6.11e-07
NM_182642	chr2	219264478	219270664	+	CTDSP1|NIF3|NLI-IF|NLIIF|SCP1|-|2q35|protein-coding	3.267	1.383	4.652	1.75	3.027	1.57	2.798	2.129	1.02343	5.89e-07			NR_037859	chrX	15363713	15509432	-	PIR-FIGF|-|-|Xp22|ncRNA	0.608	0.989	0.517	0.974	0.781	1.13	0.808	1.151	-0.623568	6.67e-07
NM_024787	chr8	33405272	33424646	-	RNF122|-|-|8p12|protein-coding	0.96	0.404	1.189	0.449	0.913	0.446	0.634	0.432	1.08886	4.98e-08			NR_045214	chr19	14247964	14282075	+	LOC100507373|-|-|-|ncRNA	1.421	0.736	1.814	1.056	2.027	1.226	1.323	1.086	0.714677	7.16e-07
NM_032997	chr10	58117199	58121034	-	ZWINT|HZwint-1|KNTC2AP|ZWINT1|-|10q21-q22|protein-coding	2.935	0.935	2.939	1.033	2.253	1.224	2.798	1.284	1.33205	7.01e-09			chr12-429-0	chr12	19190052	19191322	+	-NA-	0.723	0.072	1.189	0	0	0	0.816	0	5.1079	7.2e-07
NM_000156	chr19	1397025	1401569	-	GAMT|CCDS2|HEL-S-20|PIG2|TP53I2|-|19p13.3|protein-coding	1.542	0.364	1.749	0.451	0.77	0.423	0.547	0.447	1.33822	0.0007348			chr15-1232-0	chr15	77265217	77267539	+	-NA-	1.286	0	1.04	0.152	1.063	0	0.022	0	4.32279	7.6e-07
NM_003856	chr2	102953710	102962560	+	IL1RL1|DER4|FIT-1|IL33R|ST2|ST2L|ST2V|T1|-|2q12|protein-coding	2.024	6.194	1.046	3.197	4.696	8.164	3.268	7.32	-1.23739	1.01e-14			NR_024337	chr1	210404804	210407466	-	SERTAD4-AS1|C1orf133|RP4-667H12.2|1q32.2|ncRNA	1.035	0.242	2.23	0.505	0.541	0.16	0.623	0.211	1.93479	7.78e-07
NM_001193584	chr7	107788071	108096841	-	NRCAM|-|-|7q31|protein-coding	0.209	0.483	0.176	0.442	0.502	1.062	0.495	0.91	-1.07792	1.05e-19			chr2-3621-0	chr2	218843331	218855772	+	-NA-	0.794	0.288	1.068	0.409	0.413	0.3	0.504	0.194	1.26221	8.09e-07
NM_001206878	chr2	219263061	219270664	+	CTDSP1|NIF3|NLI-IF|NLIIF|SCP1|-|2q35|protein-coding	3.142	1.294	4.699	1.703	2.679	1.432	2.699	1.909	1.06844	2.36e-08			chr12-658-1	chr12	95997081	96002546	-	-NA-	1.45	0.707	1.105	0.35	0.941	0.234	0.835	0.371	1.42941	8.36e-07
NM_003527	chr6	27861203	27861669	+	HIST1H2BO|H2B.2|H2B/n|H2BFN|dJ193B12.2|-|6p22.1|protein-coding	11.829	4.342	6.046	6.376	20.309	6.413	9.899	4.726	1.06558	0.00385584			chr9-2209-0	chr9	140485140	140499601	+	-NA-	1.255	0.547	1.531	0.68	0.37	0.221	0.548	0.329	1.03031	8.69e-07
NM_001258433	chr8	134249414	134309547	-	NDRG1|CAP43|CMT4D|DRG-1|DRG1|GC4|HMSNL|NDR1|NMSL|PROXY1|RIT42|RTP|TARG1|TDD5|-|8q24.3|protein-coding	2.326	0.702	2.242	0.819	1.806	0.795	1.878	0.927	1.38274	7.9e-25			chr1-1159-0	chr1	43957726	43961057	+	-NA-	0.758	0.11	0.725	0.064	0.803	0.064	0.622	0.233	2.57097	9.22e-07
NM_173515	chr6	154726433	154831753	-	CNKSR3|MAGI1|RP11-486M3.1|6q25.2|protein-coding	0.945	0.543	0.856	0.39	0.764	0.362	0.773	0.382	1.04484	6.54e-19			chr8-1580-1	chr8	37934828	37939635	-	-NA-	0.979	0.344	1.089	0.294	0.599	0.089	0.345	0.135	1.78216	1e-06
NM_001099661	chr16	28722785	28747053	-	EIF3CL|-|-|16p11.2|protein-coding	2.575	3.37	1.87	2.67	4.57	4.064	3.605	4.026	1.03411	0.0380635			chr11-992-1	chr11	76533062	76534830	-	-NA-	1.299	2.237	0.74	3.441	0.349	1.449	1.026	4.739	-1.7629	1.05e-06
NM_001024675	chr20	32254304	32256331	+	ACTL10|C20orf134|dJ63M2.2|-|20q11.22|protein-coding	1.303	0.726	3.277	1.256	0.913	0.579	0.665	0.234	1.18285	0.00179415			chr12-55-1	chr12	127649599	127650993	-	-NA-	1.236	0.594	0.866	0.964	840.367	320.094	1672.41	1105.66	0.948304	1.05e-06
NM_001024921	chr4	39455745	39460207	-	RPL9|L9|NPC-A-16|OK/SW-cl.103|4p13|protein-coding	3.243	11.73	4.781	10.321	3.366	7.989	5.366	9.234	-1.19009	1.42e-11			NR_110204	chr2	179278386	179304970	+	LOC101927027|-|-|2q31.2|ncRNA	1.201	0.858	1.242	0.665	1.083	0.546	0.772	0.521	0.761766	1.06e-06
NM_133169	chr19	54597933	54605994	-	OSCAR|PIGR3|PIgR-3|-|19q13.42|protein-coding	0.969	0.365	1.498	0.483	0.613	0.556	0.707	0.338	1.14847	0.000119338			NR_026949	chr15	69373190	69388163	+	LINC00277|NCRNA00277|TMEM84|-|15q23|ncRNA	1.503	0.688	1.223	0.638	0.591	0.371	0.627	0.372	0.929793	1.19e-06
NM_001142935	chr5	176732501	176739292	-	MXD3|BHLHC13|MAD3|MYX|-|5q35.3|protein-coding	1.37	0.406	1.526	0.708	1.151	0.629	0.878	0.509	1.14905	1.21e-05			chr12-2013-0	chr12	96830430	97271253	+	-NA-	1.021	2.359	1.2	2.313	1.328	1.913	1.482	1.896	-0.718846	1.27e-06
NM_001946	chr12	89741602	89746636	-	DUSP6|HH19|MKP3|PYST1|-|12q22-q23|protein-coding	37.23	12.297	41.199	14.362	54.847	17.66	42.459	20.195	1.49184	4.24e-34			chr12-195-0	chr12	8113470	8115475	+	-NA-	2.864	0.459	3.463	0.423	1.231	0.426	1.473	0.732	2.06275	1.28e-06
NM_032818	chr9	35659341	35665278	-	ARHGEF39|C9orf100|RP11-331F9.7|9p13.3|protein-coding	0.909	0.217	0.695	0.346	0.728	0.449	0.358	0.255	1.07278	0.00477953			chr14-872-1	chr14	59864734	59951160	-	-NA-	0.543	0.998	0.465	0.846	0.733	1.278	0.712	0.91	-0.676712	1.38e-06
NM_003544	chr6	26027124	26027480	-	HIST1H4B|H4/I|H4FI|-|6p22.1|protein-coding	40.645	17.569	56.251	27.025	64.149	21.884	37.852	20.744	1.18707	2.22e-10			chr12-2674-0	chr12	127768728	127771045	+	-NA-	0.446	1.628	0.695	2.259	0.71	1.889	0.38	1.174	-1.61285	1.51e-06
NM_024053	chr22	42334741	42343148	-	CENPM|C22orf18|CENP-M|PANE1|bK250D10.2|CTA-250D10.18-008|22q13.2|protein-coding	1.175	0.525	1.281	0.766	0.954	0.305	0.888	0.539	1.0388	4.34e-05			NR_040001	chr2	177494309	177502302	-	LINC01116|-|-|2q31.1|ncRNA	2.759	1.461	1.737	1.159	3.604	1.642	2.438	1.589	0.843541	1.59e-06
NM_003943	chr4	77227179	77232283	+	STBD1|GENEX3414|GENX-3414|4q21.1|protein-coding	0.652	0.433	1.498	0.485	1.008	0.46	0.518	0.372	1.00264	0.00361979			chr2-3435-0	chr2	208337945	208339680	+	-NA-	1.456	0.265	0.696	0.082	1.897	0	0.597	0.149	2.98202	1.71e-06
NM_006027	chr1	242012033	242053241	+	EXO1|HEX1|hExoI|RP11-553N16.2|1q42-q43|protein-coding	0.875	0.587	0.733	0.494	0.514	0.14	0.628	0.243	1.08934	1.29e-06			NR_120433	chr12	65893361	66036152	-	LOC100507065|-|RP11-230G5.2|12q14.3|ncRNA	0.377	0.861	0.335	0.572	0.791	1.102	0.556	0.803	-0.698129	1.87e-06
NM_032961	chr4	134070470	134112732	+	PCDH10|OL-PCDH|PCDH19|-|4q28.3|protein-coding	3.429	1.014	3.61	1.312	3.135	1.851	2.713	1.5	1.24501	3.63e-14			NR_120432	chr12	65893361	66036152	-	LOC100507065|-|RP11-230G5.2|12q14.3|ncRNA	0.377	0.861	0.335	0.572	0.791	1.102	0.556	0.803	-0.69813	1.87e-06
NM_001143821	chr12	19282626	19526602	+	PLEKHA5|PEPP-2|PEPP2|-|12p12|protein-coding	0.756	0.289	0.553	0.251	0.593	0.292	0.561	0.305	1.14612	5.1e-22			chr10-1714-1	chr10	32043969	32049085	-	-NA-	2.649	1.007	3.914	1.95	2.775	1.982	2.472	1.384	0.965387	1.88e-06
NM_002466	chr20	42295659	42345136	+	MYBL2|B-MYB|BMYB|-|20q13.1|protein-coding	0.933	0.385	0.862	0.616	0.628	0.151	0.739	0.244	1.36461	1.72e-09			chr1-3594-1	chr1	43957066	43959975	-	-NA-	1.026	0.158	0.726	0.049	0.566	0.11	0.534	0.178	2.47121	2.08e-06
NM_001178102	chr5	121398890	121412918	-	LOX|-|-|5q23.2|protein-coding	8.915	2.446	6.248	1.412	6.248	2.153	5.169	1.826	1.80019	2.45e-41			chr9-1201-0	chr9	93880635	93881881	+	-NA-	4.332	0.738	2.988	0.454	1.981	1.028	1.539	0.555	1.96414	2.45e-06
NM_004742	chr3	65344944	66024509	-	MAGI1|AIP-3|AIP3|BAIAP1|BAP-1|BAP1|MAGI-1|Magi1d|TNRC19|WWP3|RP11-88H12.2|3p14.1|protein-coding	0.788	0.313	0.976	0.392	0.691	0.3	0.753	0.35	1.27879	6.94e-39			chr9-84-0	chr9	5500249	5503365	+	-NA-	4.238	3.04	4.941	3.133	11.885	5.823	6.204	3.326	0.821772	2.49e-06
NM_001130025	chr7	143318045	143422176	+	FAM115C|FAM139A|-|7q35|protein-coding	1.761	0.834	1.321	0.477	2.231	1.145	1.602	0.91	1.11744	2.15e-19			chr20-467-0	chr20	23128722	23131084	+	-NA-	0.583	2.298	1.108	2.156	0.784	2.033	0.944	2.925	-1.43261	2.55e-06
NM_001033057	chr3	65339906	66024509	-	MAGI1|AIP-3|AIP3|BAIAP1|BAP-1|BAP1|MAGI-1|Magi1d|TNRC19|WWP3|RP11-88H12.2|3p14.1|protein-coding	0.788	0.313	0.976	0.394	0.693	0.3	0.755	0.351	1.27752	5.66e-39			chr1-797-0	chr1	28573928	28575801	+	-NA-	3.679	0.835	1.934	0.302	1.758	1.197	1.826	0.553	1.79667	2.95e-06
NM_001258395	chr17	42977080	42981047	+	CCDC103|CILD17|PR46b|SMH|-|17q21.31|protein-coding	0.695	0.209	0.66	0.232	0.778	0.538	0.732	0.512	1.03226	0.0110047			chr19-10-0	chr19	489124	491811	+	-NA-	3.163	0.582	4.382	0.869	2.833	2.343	2.102	0.611	1.73765	3.14e-06
NM_002415	chr22	24236565	24237409	+	MIF|GIF|GLIF|MMIF|-|22q11.23|protein-coding	7.892	2.18	15.261	4.107	11.701	9.484	12.589	8.545	1.14178	0.000442992			chr3-2548-0	chr3	156323558	156325455	+	-NA-	2.421	0.679	1.697	0.485	1.518	0.338	0.574	0.228	1.79329	3.22e-06
NM_001265579	chr4	89647105	89744512	-	FAM13A|ARHGAP48|FAM13A1|-|4q22.1|protein-coding	1.596	0.254	1.088	0.176	1.077	0.293	0.969	0.351	2.19022	9.66e-32			NR_036536	chr5	138609441	138618873	+	SNHG4|NCRNA00059|U19H|-|5q31.2|ncRNA	1.388	4.505	2.07	4.253	2.683	3.96	2.951	4.391	-0.914579	3.25e-06
NM_001284511	chr16	3019246	3023490	+	PAQR4|-|-|16p13.3|protein-coding	1.299	0.65	2.537	0.983	1.067	0.478	0.953	0.682	1.02028	0.000509562			chr3-3020-1	chr3	16099251	16101935	-	-NA-	3.252	1.953	3.674	1.476	4.446	1.988	3.553	1.947	1.04946	3.44e-06
NM_001283052	chr21	45646710	45660887	-	ICOSLG|B7-H2|B7H2|B7RP-1|B7RP1|CD275|GL50|ICOS-L|ICOSL|LICOS|-|21q22.3|protein-coding	0.923	0.292	1.136	0.549	0.668	0.346	0.647	0.302	1.22211	2.08e-08			NR_028138	chr12	90102732	90105729	+	LINC00936|-|RP11-591N1.1|12q21.33|ncRNA	1.188	0.184	1.612	0.496	1.579	0.712	0.813	0.317	1.67238	3.45e-06
NM_001205288	chr2	110656009	110664033	+	LIMS3L|-|-|2q13|protein-coding	9.274	4.241	8.428	4.399	11.205	3.658	7.047	3.735	1.17118	1.84e-15			chr8-1828-1	chr8	26307010	26308824	-	-NA-	4.748	0.608	6.379	1.17	3.516	2.412	3.114	1.309	1.79418	3.59e-06
NM_001286259	chr6	143743969	143763814	-	ADAT2|DEADC1|TAD2|dJ20N2|dJ20N2.1|hCG_18099|6q24.2|protein-coding	0.266	0.839	0.37	0.838	0.27	0.887	0.556	0.844	-1.18506	3.07e-07			chr5-139-1	chr5	174541617	174541847	-	-NA-	0	0	0	0	1819.44	272.841	1084.11	617.007	1.81308	3.6e-06
NM_001024844	chr11	44587141	44641315	+	CD82|4F9|C33|GR15|IA4|KAI1|R2|SAR2|ST6|TSPAN27|-|11p11.2|protein-coding	0.801	0.226	0.754	0.293	0.672	0.319	0.938	0.466	1.34701	6.47e-18			NR_109849	chr1	101491402	101552935	+	LOC102606465|-|RP11-421L21.3|1p21.2|ncRNA	0.377	0.767	0.445	0.709	0.475	0.768	0.494	0.684	-0.666209	3.69e-06
NM_001409	chr1	3404506	3528059	-	MEGF6|EGFL3|-|1p36.3|protein-coding	2.589	0.727	2.778	0.985	1.908	1.211	2.049	1.216	1.22235	2.27e-11			chr1-3096-1	chr1	66991397	66999622	-	-NA-	2.583	1.32	2.214	0.946	2.176	1.129	2.092	1.596	0.900942	3.81e-06
NM_203434	chr9	131937831	131940540	-	IER5L|bA247A12.2|-|9q34.11|protein-coding	8.266	3.633	13.707	6.111	7.443	4.491	6.677	3.045	1.10689	2.25e-12			chr17-1109-0	chr17	41393266	41394584	+	-NA-	18.646	12.004	21.378	16.8	24.351	11.903	37.279	20.381	0.75647	3.87e-06
NM_002317	chr5	121398890	121414055	-	LOX|-|-|5q23.2|protein-coding	9.087	2.408	7.113	1.521	6.77	2.308	5.41	1.962	1.82662	2.59e-39			NR_026967	chr11	573808	575885	-	LOC143666|-|-|11p15.5|ncRNA	1.051	0.133	1.308	0.238	0.693	0.103	0.225	0.062	2.50081	4.18e-06
NM_001171623	chr6	43737946	43754223	+	VEGFA|MVCD1|VEGF|VPF|RP1-261G23.1|6p12|protein-coding	2.66	0.678	3.728	0.756	2.123	0.747	2.525	0.658	1.98681	6.75e-41			chr7-1428-1	chr7	65956953	65958575	-	-NA-	6.938	2.665	9.492	4.841	6.469	3.882	5.879	3.461	0.991232	4.3e-06
NM_001130716	chr4	84011211	84031012	-	PLAC8|C15|DGIC|onzin|BM-004|4q21.22|protein-coding	0.812	0.334	0.6	0.2	0.977	0.442	0.657	0.325	1.2785	2.66e-11			chr3-2795-1	chr3	30752693	30754721	-	-NA-	0.623	0	0.595	0.07	0.507	0.053	0.256	0.021	3.59719	4.65e-06
NM_019058	chr10	74033677	74035797	+	DDIT4|Dig2|REDD-1|REDD1|RP11-442H21.1|10q22.1|protein-coding	28.493	8.504	55.773	15.65	33.19	10.521	25.45	11.224	1.63633	7.88e-33			NR_004407	chr1	28975112	28975246	+	RNU11|RNU11-1|U11|-|1p35|snRNA	112.266	84.43	227.542	108.224	256.405	170.439	224.331	140.84	0.738611	4.65e-06
NM_178229	chr1	156495197	156542396	-	IQGAP3|-|-|1q21.3|protein-coding	1.102	0.347	0.87	0.405	1.09	0.317	0.783	0.31	1.49879	1.07e-23			NR_044995	chr13	114518583	114545814	+	GAS6-AS1|-|-|13q34|ncRNA	0.89	0.392	1.341	0.509	0.74	0.443	0.797	0.65	0.935869	4.79e-06
NM_001012271	chr17	76210277	76221716	+	BIRC5|API4|EPR-1|-|17q25|protein-coding	1.265	0.571	1.161	0.761	1.673	0.616	1.087	0.479	1.12225	9.85e-08			chr3-2263-1	chr3	57943525	57945721	-	-NA-	4.706	2.471	6.919	2.545	5.809	2.722	2.95	1.927	1.05599	5.05e-06
NM_001171629	chr6	43737946	43754223	+	VEGFA|MVCD1|VEGF|VPF|RP1-261G23.1|6p12|protein-coding	2.66	0.678	3.728	0.756	2.123	0.747	2.525	0.658	1.98681	6.75e-41			chr11-1416-0	chr11	76534888	76537082	+	-NA-	0.471	1.635	0.413	1.129	0.469	1.411	0.638	2.146	-1.61853	5.13e-06
NM_024015	chr17	46652869	46655743	-	HOXB4|HOX-2.6|HOX2|HOX2F|-|17q21.32|protein-coding	5.554	2.336	6.513	2.658	5.512	2.934	4.851	3.126	1.04734	7.74e-08			NR_027119	chr7	41733546	41752792	+	INHBA-AS1|-|-|7p14.1|ncRNA	0.811	0.229	0.727	0.162	0.502	0.41	0.525	0.249	1.38245	5.14e-06
NM_031283	chr2	85360583	85537511	+	TCF7L1|TCF-3|TCF3|-|2p11.2|protein-coding	0.652	0.285	0.704	0.301	0.598	0.275	0.592	0.406	1.05409	3.14e-14			chr18-666-0	chr18	43382957	43384987	+	-NA-	1.188	3.398	1.438	2.474	0.507	2.892	0.996	2.915	-1.42326	5.34e-06
NM_178155	chr14	65877310	66210839	+	FUT8|-|-|14q24.3|protein-coding	0.325	0.669	0.29	0.68	0.457	1.157	0.561	1.169	-1.12573	2.23e-25			chr2-3791-1	chr2	20347762	20349000	-	-NA-	1.67	4.309	1.87	4.171	1.496	5.345	2.135	4.954	-1.29873	5.51e-06
NM_001258322	chr11	44953899	44972857	-	TP53I11|PIG11|-|11p11.2|protein-coding	1.109	0.306	2.251	0.862	1.519	0.484	1.255	0.615	1.47968	4.15e-18			chr2-3622-0	chr2	218858037	218868601	+	-NA-	0.652	0.209	0.781	0.408	0.896	0.212	0.569	0.315	1.34261	5.52e-06
NM_003519	chr6	27775257	27775709	-	HIST1H2BL|H2B/c|H2BFC|dJ97D16.4|-|6p22.1|protein-coding	6.098	0.407	4.23	2.817	12.29	1.889	5.16	2.771	1.76884	0.00122044			chr1-1778-0	chr1	77165439	77166791	+	-NA-	2.463	0.952	4.317	1.727	13.239	5.683	8.204	4.919	1.13953	5.8e-06
NM_001122962	chr20	1455236	1472233	-	SIRPB2|PTPN1L|PTPNS1L3|dJ776F14.2|RP4-776F14.1|20p13|protein-coding	0.851	0.254	0.58	0.241	1.065	0.094	0.951	0.224	2.10375	5.46e-12			NR_102711	chr3	194868600	194873585	+	XXYLT1-AS2|-|-|3q29|ncRNA	10.689	5.24	9.972	5.506	12.34	8.521	8.962	7.572	0.69701	7.7e-06
NM_182687	chr16	3022792	3030540	-	PKMYT1|MYT1|PPP1R126|-|16p13.3|protein-coding	1.334	0.356	1.416	0.356	0.212	0.248	0.749	0.301	1.47275	9.68e-06			NR_102710	chr3	194868600	194873585	+	XXYLT1-AS2|-|-|3q29|ncRNA	10.689	5.24	9.972	5.506	12.34	8.521	8.962	7.572	0.69701	7.7e-06
NM_001025370	chr6	43737946	43754223	+	VEGFA|MVCD1|VEGF|VPF|RP1-261G23.1|6p12|protein-coding	2.66	0.678	3.728	0.756	2.123	0.747	2.525	0.658	1.98682	6.75e-41			chr1-1140-0	chr1	43524460	43525299	+	-NA-	0.547	0	0.72	0	1.226	0	0.371	0	5.76805	8.03e-06
NM_172027	chr3	127391781	127399769	+	ABTB1|BPOZ|BTB3|BTBD21|EF1ABP|PP2259|3q21|protein-coding	1.006	0.334	1.285	0.337	0.773	0.361	0.999	0.627	1.33496	4.76e-06			chr4-250-0	chr4	11906055	11909523	+	-NA-	0.43	0.822	0.319	1.102	0.119	1.539	0.553	1.582	-1.67496	8.09e-06
NM_015429	chr3	100468179	100712334	-	ABI3BP|NESHBP|TARSH|-|3q12|protein-coding	0.382	0.837	0.206	0.449	0.248	0.768	0.181	0.552	-1.33194	4.83e-26			chr12-805-1	chr12	89759073	89764832	-	-NA-	1.575	0.479	1.485	0.283	0.679	0.315	1.224	0.75	1.49424	8.43e-06
NM_001042422	chr17	80186282	80197375	+	SLC16A3|MCT 3|MCT 4|MCT-3|MCT-4|MCT3|MCT4|-|17q25|protein-coding	6.843	1.609	8.627	2.43	6.009	2.136	5.242	1.865	1.76117	4.68e-39			chr16-598-0	chr16	30645814	30648851	+	-NA-	3.706	1.999	5.301	2.865	3.59	2.319	2.765	1.28	0.931552	8.76e-06
NM_003542	chr6	26104176	26104565	+	HIST1H4C|H4/g|H4FG|dJ221C16.1|-|6p22.1|protein-coding	58.747	20.572	70.104	27.642	65.582	31.002	65.152	25.868	1.35889	9.8e-19			chr13-481-1	chr13	77302482	77304416	-	-NA-	0.297	1.379	0.156	0.658	0.106	0.607	0.134	0.916	-2.33442	8.97e-06
NM_152275	chr2	178479026	178483694	-	TTC30A|-|-|2q31.2|protein-coding	1.55	0.493	1.983	0.53	1.058	0.754	1.321	0.796	1.23483	0.000106359			chr8-180-1	chr8	134367231	134369371	-	-NA-	1.717	0.344	1.74	0.231	0.385	0.349	1.114	0.303	2.0203	9.21e-06
NM_030806	chr1	184356150	184598155	+	C1orf21|PIG13|RP4-768P8.1|1q25|protein-coding	1.378	0.287	0.929	0.19	1.008	0.37	1.047	0.395	1.8883	5.99e-32			chr5-329-1	chr5	163182517	163187611	-	-NA-	0.789	1.553	1.067	2.444	1.252	2.305	0.956	1.891	-0.976172	9.65e-06
NM_001282399	chr2	102972743	103015235	+	IL18R1|CD218a|CDw218a|IL-1Rrp|IL18RA|IL1RRP|-|2q12|protein-coding	0.186	0.535	0.142	0.32	0.155	0.653	0.279	0.648	-1.40992	2.58e-14			chr11-2451-1	chr11	1471651	1558987	-	-NA-	1.015	0.648	1.023	0.636	0.801	0.59	0.855	0.687	0.560986	1.05e-05
NM_021065	chr6	26199012	26199521	-	HIST1H2AD|H2A.3|H2A/g|H2AFG|-|6p21.3|protein-coding	16.244	5.06	25.306	10.98	27.486	16.774	18.532	7.551	1.24066	8.13e-08			chr14-117-1	chr14	102412952	102414474	-	-NA-	4.98	0.907	9.917	2.649	5.542	2.945	4.393	2.894	1.44533	1.08e-05
NM_000034	chr16	30064411	30081741	+	ALDOA|ALDA|GSD12|HEL-S-87p|-|16p11.2|protein-coding	4.579	2.288	6.631	2.686	6.138	2.851	5.126	3.474	1.02759	1.37e-13			chr6-341-0	chr6	12546398	12547995	+	-NA-	3.667	1.037	2.205	0.975	1.675	0.401	1.039	0.379	1.60349	1.11e-05
NM_005321	chr6	26156559	26157343	+	HIST1H1E|H1.4|H1E|H1F4|H1s-4|dJ221C16.5|-|6p21.3|protein-coding	8.935	1.056	10.91	3.79	15.483	8.031	10.379	6.39	1.4466	2.85e-05			chr3-643-0	chr3	41017414	41018792	+	-NA-	1.417	0.467	2.41	0.154	0.747	0.232	1.053	0.219	2.40716	1.11e-05
NM_001165414	chr11	18417813	18429765	+	LDHA|GSD11|HEL-S-133P|LDH1|LDHM|PIG19|11p15.4|protein-coding	10.876	4.094	11.535	4.634	9.502	4.822	8.924	3.816	1.27491	7.92e-28			chr5-1664-1	chr5	90574234	90577512	-	-NA-	3.573	1.263	4.912	2.201	3.891	2.344	3.131	2.121	1.005	1.12e-05
NM_020143	chr2	68385005	68403094	+	PNO1|KHRBP1|RRP20|-|2p14|protein-coding	0.349	1.398	0.523	1.541	0.728	1.068	0.622	0.907	-1.11002	2.69e-05			chr17-2139-0	chr17	79314895	79330078	+	-NA-	1.006	0.4	1.465	0.676	0.583	0.316	0.522	0.378	0.981811	1.12e-05
NM_007177	chr3	58549839	58563491	-	FAM107A|DRR1|TU3A|-|3p21.1|protein-coding	1.136	0.472	0.811	0.326	0.964	0.399	1.245	0.721	1.16764	5.76e-09			chr3-1036-1	chr3	146024453	146026540	-	-NA-	1.706	3.394	0.964	2.169	0.296	2.608	1.167	3.125	-1.3934	1.14e-05
NM_152766	chr17	7306293	7307450	-	TMEM256|C17orf61|-|17p13.1|protein-coding	3.077	1.59	6.61	1.101	2.667	3.874	3.539	1.829	1.04645	0.0350946			NR_038351	chr1	8938894	8939943	+	ENO1-AS1|-|-|1p36.2|ncRNA	7.335	2.631	13.334	5.125	3.53	2.747	5.682	2.717	1.17375	1.19e-05
NM_003510	chr6	27805658	27806117	-	HIST1H2AK|H2A/d|H2AFD|-|6p22.1|protein-coding	17.263	6.413	26.089	10.48	16.585	8.603	12.082	8.28	1.08049	4.54e-05			chr22-627-0	chr22	39637110	39652840	+	-NA-	1.489	0.503	1.67	0.612	0.955	0.733	0.735	0.508	1.03018	1.3e-05
NM_001134875	chr14	105957586	105965585	+	C14orf80|-|-|14q32.33|protein-coding	0.847	0.299	1.459	0.584	0.849	0.253	0.687	0.378	1.33721	5.5e-07			chr3-2849-0	chr3	171556288	171557934	+	-NA-	3.209	0.559	2.262	0.43	2.75	0.584	0.787	0.525	1.92742	1.33e-05
NM_002231	chr11	44587141	44641315	+	CD82|4F9|C33|GR15|IA4|KAI1|R2|SAR2|ST6|TSPAN27|-|11p11.2|protein-coding	0.801	0.226	0.754	0.293	0.672	0.319	0.938	0.466	1.34701	6.47e-18			NR_003141	chr5	138609441	138615317	+	SNHG4|NCRNA00059|U19H|-|5q31.2|ncRNA	1.485	4.853	2.449	4.816	3.186	4.541	3.528	5.424	-0.895051	1.35e-05
NM_001206951	chr17	80192775	80197375	+	SLC16A3|MCT 3|MCT 4|MCT-3|MCT-4|MCT3|MCT4|-|17q25|protein-coding	6.79	1.12	7.11	1.722	8.051	2.738	7.38	1.915	2.05676	2.85e-33			chr2-170-1	chr2	235587346	235588487	-	-NA-	2.315	0.484	1.587	0.372	0.902	0.187	0.591	0.038	2.44306	1.49e-05
NM_001029989	chr15	64657211	64673709	-	KIAA0101|NS5ATP9|OEATC|OEATC-1|OEATC1|PAF|PAF15|p15(PAF)|p15/PAF|p15PAF|L5|15q22.31|protein-coding	2.039	1.182	2.074	1.051	1.023	0.369	1.442	0.526	1.18601	8.25e-12			chr10-1431-0	chr10	74020747	74022228	+	-NA-	2.404	0.497	5.232	0.43	2.917	1.513	2.205	0.933	1.97933	1.5e-05
NM_002307	chr19	39261608	39264157	-	LGALS7|GAL7|LGALS7A|-|19q13.2|protein-coding	0.766	0.18	1.026	0.333	1.856	0.586	0.569	0.22	1.67006	1.89e-05			NR_108047	chr8	125474738	125486804	-	RNF139-AS1|-|RP11-383J24.5|8q24.13|ncRNA	2.684	1.769	2.218	1.46	1.927	1.353	1.753	1.113	0.637091	1.56e-05
NM_001284512	chr16	3019246	3023490	+	PAQR4|-|-|16p13.3|protein-coding	1.299	0.65	2.537	0.983	1.067	0.478	0.953	0.682	1.02028	0.000509562			chr2-2876-1	chr2	64849238	64958357	-	-NA-	0.556	0.763	0.506	0.696	0.494	0.983	0.53	0.805	-0.581308	1.72e-05
NM_005127	chr12	10004968	10022458	-	CLEC2B|AICL|CLECSF2|HP10085|IFNRG1|-|12p13-p12|protein-coding	0.808	0.226	0.598	0.243	0.859	0.415	0.945	0.449	1.33213	3.22e-10			chr3-1274-0	chr3	75688335	75697647	+	-NA-	0.888	0.494	1.297	0.463	0.928	0.55	0.807	0.441	1.04056	1.79e-05
NM_001168319	chr6	12290529	12297427	+	EDN1|ARCND3|ET1|HDLCQ7|PPET1|QME|-|6p24.1|protein-coding	116.119	64.232	122.876	60.732	94.219	36.003	77.404	38.109	1.1082	3.29e-23			chr2-1165-1	chr2	177446561	177448399	-	-NA-	3.936	2.202	3.121	1.578	4.701	1.626	3.92	1.927	1.11148	1.83e-05
NM_152665	chr1	67218140	67244730	+	TCTEX1D1|-|RP11-266I14.2|1p31.3|protein-coding	1.097	0.339	0.636	0.221	0.72	0.277	0.721	0.367	1.41528	8.54e-15			NR_040250	chr3	149375997	149379149	+	WWTR1-AS1|-|RP11-255N4.2|3q25.1|ncRNA	4.663	2.247	5.523	2.357	4.504	1.456	2.318	1.85	1.0651	1.84e-05
NM_198947	chr11	58874658	58894888	+	FAM111B|CANP|POIKTMP|hCG_1729960|11q12.1|protein-coding	2.185	1.123	2.074	1.325	1.485	0.528	1.448	0.647	1.07927	4.3e-11			chr13-997-1	chr13	40434631	40438508	-	-NA-	0.681	1.068	0.337	1.04	0.159	1.376	0.441	1.559	-1.57994	1.85e-05
NM_001038618	chr17	80416060	80446143	+	NARF|IOP2|-|17q25.3|protein-coding	2.103	0.978	2.556	0.894	1.935	0.834	1.931	1.061	1.20889	1.57e-19			chr5-897-0	chr5	67029827	67030785	+	-NA-	0.839	0	1.576	0.074	2.362	0.446	1.298	0.361	2.80195	1.87e-05
NM_001293167	chr11	797511	799185	+	PANO|-|-|-|protein-coding	0.755	0.22	1.864	0.887	1.598	0.765	0.588	0.413	1.04617	0.0200533			chr1-3509-0	chr1	184227312	184229322	+	-NA-	2.285	0.686	2.003	0.493	2.047	0.796	1.728	0.945	1.47976	2.09e-05
NM_001265578	chr4	89647105	89744512	-	FAM13A|ARHGAP48|FAM13A1|-|4q22.1|protein-coding	1.596	0.254	1.088	0.176	1.077	0.293	0.969	0.351	2.19022	9.66e-32			chr11-629-1	chr11	103493236	103495907	-	-NA-	3.182	5.097	2.185	5.059	6.239	10.588	5.297	8.537	-0.776974	2.13e-05
NM_006848	chr11	65657875	65659106	+	CCDC85B|DIPA|-|11q12.1|protein-coding	4.478	2.914	16.921	5	7.187	3.555	6.947	4.35	1.08003	5.55e-05			chr14-1120-1	chr14	50328181	50329569	-	-NA-	5.13	2.85	3.262	2.243	199.364	161.392	717.567	372.999	0.697555	2.15e-05
NM_206901	chr19	45988546	45996503	-	RTN2|NSP2|NSPL1|NSPLI|SPG12|-|19q13.32|protein-coding	0.635	0.22	0.556	0.284	0.543	0.174	0.228	0.163	1.14622	0.00145302			chr10-664-0	chr10	30929510	30939345	+	-NA-	1.191	0.627	1.821	0.87	2.05	0.749	1.191	0.94	0.95774	2.32e-05
NM_001100620	chr12	49716971	49718171	+	TROAP|TASTIN|-|12q13.12|protein-coding	2.01	0.92	2.432	0.531	3.943	0.534	2.289	0.864	1.84923	5.78e-06			chr3-3154-0	chr3	186589333	186590586	+	-NA-	0.092	0.954	0.161	0.677	0.328	1.278	0.165	1.448	-2.59999	2.46e-05
NM_002610	chr2	173420697	173463862	+	PDK1|-|-|2q31.1|protein-coding	1.399	0.426	1.55	0.462	1.02	0.423	1.267	0.445	1.60832	2.31e-36			chr13-482-1	chr13	77295757	77299599	-	-NA-	0.598	1.58	0.471	0.957	0.428	1	0.391	1.281	-1.33346	2.47e-05
NM_001077511	chr6	31126303	31131992	+	TCF19|SC1|TCF-19|DAMA-213L4.5|6p21.3|protein-coding	1.861	0.81	1.737	0.772	1.485	0.489	1.25	0.449	1.3819	3.94e-09			chr9-2096-1	chr9	2728169	2844115	-	-NA-	0.592	1.236	0.716	1.307	0.823	1.362	0.926	1.052	-0.666041	2.49e-05
NM_001955	chr6	12290529	12297427	+	EDN1|ARCND3|ET1|HDLCQ7|PPET1|QME|-|6p24.1|protein-coding	116.119	64.245	122.876	60.743	94.219	36.003	77.404	38.109	1.10833	3.2e-23			chr13-1124-0	chr13	81044165	81045695	+	-NA-	0.3	1.743	0.132	1.017	0	1.535	0.373	0.988	-2.36079	2.52e-05
NM_001286476	chr21	47721044	47743813	-	C21orf58|-|-|21q22.3|protein-coding	1.73	0.638	1.6	0.91	1.247	0.689	1.263	0.643	1.05808	1.07e-11			NR_102746	chr5	10440847	10441963	-	ROPN1L-AS1|-|-|5p15.2|ncRNA	3.91	1.401	5.681	1.014	5.715	2.391	1.625	0.929	1.53883	2.54e-05
NM_003543	chr6	26285354	26285727	-	HIST1H4H|H4/h|H4FH|-|6p22.1|protein-coding	40.639	16.769	48.021	19.724	43.023	21.173	34.321	17.252	1.17997	8.63e-11			NR_029422	chr22	43011251	43011399	+	RNU12|RNU12-1|RNU12L|RNU12P|dJ222E13.7|-|22q13.2|snRNA	90.783	44.126	195.139	64.528	314.167	227.869	308.168	237.235	0.877946	2.6e-05
NM_003864	chr4	174292093	174298683	+	SAP30|-|-|4q34.1|protein-coding	2.056	0.74	3.894	1.02	2.903	1.522	1.99	1.252	1.27881	3.88e-08			chr18-69-0	chr18	2842267	2842630	+	-NA-	0	0	0	0	4.534	0.882	3.284	0.476	2.58031	2.91e-05
NM_001193583	chr7	107788071	108096841	-	NRCAM|-|-|7q31|protein-coding	0.209	0.483	0.176	0.442	0.502	1.062	0.495	0.91	-1.07792	1.05e-19			NR_024374	chr12	9436253	9466684	+	LOC642846|-|-|12p13.31|ncRNA	0.759	0.444	0.757	0.588	0.777	0.414	0.702	0.44	0.705885	3.08e-05
NM_024319	chr1	228288428	228291022	-	C1orf35|MMTAG2|hMMTAG2|-|1q42.13|protein-coding	1.992	0.957	3.491	1.227	2.221	1.646	2.298	1.215	1.04033	0.000250637			chr2-2292-1	chr2	101426550	101435625	-	-NA-	0.759	0.324	0.887	0.374	0.521	0.212	0.577	0.343	1.13306	3.19e-05
NM_001130015	chr12	52281793	52285505	+	ANKRD33|C12orf7|PANKY|-|12q13.13|protein-coding	0.371	0.124	0.732	0.133	0.665	0.374	0.517	0.477	1.14732	0.0329636			chr1-3513-0	chr1	184265887	184271066	+	-NA-	1.242	0.408	1.244	0.232	1.073	0.412	1.031	0.692	1.46635	3.35e-05
NM_133459	chr18	57098171	57364644	-	CCBE1|-|UNQ1921/PRO4395|18q21.32|protein-coding	0.435	0.919	0.199	0.565	0.288	0.537	0.295	0.5	-1.01826	6.13e-13			chr3-2616-1	chr3	41010807	41013122	-	-NA-	1.24	0.079	0.565	0.122	0.178	0.138	0.537	0.037	2.76408	3.35e-05
NM_001134836	chr20	1455236	1472233	-	SIRPB2|PTPN1L|PTPNS1L3|dJ776F14.2|RP4-776F14.1|20p13|protein-coding	0.851	0.254	0.58	0.241	1.065	0.094	0.951	0.224	2.10375	5.46e-12			chr9-860-0	chr9	73053668	73056024	+	-NA-	0.195	1.171	0.171	0.54	0.175	0.77	0.33	1.1	-1.91338	3.36e-05
NM_001204385	chr6	43737946	43754223	+	VEGFA|MVCD1|VEGF|VPF|RP1-261G23.1|6p12|protein-coding	2.66	0.678	3.728	0.756	2.123	0.747	2.525	0.658	1.98681	6.75e-41			chr5-2677-1	chr5	33271023	33272549	-	-NA-	1.43	0.241	1.517	0.139	0.809	0.42	1.359	0.425	2.12155	3.39e-05
NM_001171624	chr6	43737946	43754223	+	VEGFA|MVCD1|VEGF|VPF|RP1-261G23.1|6p12|protein-coding	2.66	0.678	3.728	0.756	2.123	0.747	2.525	0.658	1.98681	6.75e-41			NR_026704	chr5	140098511	140098598	+	VTRNA1-2|HVG2|VAULTRC2|VR2|hvg-2|-|5q31.3|ncRNA	55.439	104.668	75.183	135.792	104.051	158.245	107.231	219.408	-0.830509	3.43e-05
NM_019605	chr1	210406195	210416440	+	SERTAD4|DJ667H12.2|-|1q32.1-q41|protein-coding	0.807	0.296	1.159	0.318	0.502	0.083	0.374	0.169	1.6901	5.15e-09			NR_038955	chr9	132250939	132275965	+	LINC00963|-|-|-|ncRNA	2.831	1.878	2.963	2.174	2.532	1.893	2.239	1.643	0.515971	3.5e-05
NM_001297604	chr12	6957972	6961230	-	CDCA3|GRCC8|TOME-1|-|12p13|protein-coding	1.551	0.621	2.44	0.608	1.326	1.015	1.543	0.623	1.33083	4.03e-05			chr1-1578-0	chr1	65532479	65536469	+	-NA-	1.986	0.323	2.673	0.514	1.959	0.856	1.156	0.866	1.63403	3.55e-05
NM_003855	chr2	102972743	103015235	+	IL18R1|CD218a|CDw218a|IL-1Rrp|IL18RA|IL1RRP|-|2q12|protein-coding	0.186	0.535	0.142	0.32	0.155	0.653	0.279	0.648	-1.40994	2.6e-14			chr19-916-0	chr19	34625430	34626946	+	-NA-	3.712	2.124	8.696	2.986	3.8	1.971	3.932	2.165	1.099	3.61e-05
NM_001083608	chr17	80416540	80446143	+	NARF|IOP2|-|17q25.3|protein-coding	2.103	0.985	2.543	0.891	1.967	0.815	1.956	1.065	1.22137	7.59e-20			chr3-2881-1	chr3	27630499	27633478	-	-NA-	0.655	1.976	0.743	1.829	0.483	0.788	0.626	1.653	-1.28659	3.65e-05
NM_001258320	chr11	44953899	44971759	-	TP53I11|PIG11|-|11p11.2|protein-coding	1.125	0.314	2.276	0.863	1.59	0.496	1.315	0.641	1.48768	3.9e-18			chr1-1254-1	chr1	184225648	184227980	-	-NA-	2.019	0.749	1.985	0.485	0.97	0.32	1.534	0.815	1.46659	3.78e-05
NM_001283051	chr21	45646710	45660887	-	ICOSLG|B7-H2|B7H2|B7RP-1|B7RP1|CD275|GL50|ICOS-L|ICOSL|LICOS|-|21q22.3|protein-coding	0.923	0.292	1.136	0.549	0.668	0.346	0.647	0.302	1.22211	2.08e-08			chr10-1437-0	chr10	74079629	74082819	+	-NA-	3.348	0.952	4.101	1.863	3.612	1.071	1.82	1.462	1.2443	3.95e-05
NM_001288668	chr16	3072621	3074287	-	HCFC1R1|HPIP|-|16p13.3|protein-coding	2.757	0.331	4.409	0.679	2.84	2.691	2.427	2.022	1.4271	0.00968314			chr5-333-1	chr5	163130362	163133199	-	-NA-	1.822	3.826	0.993	2.942	1.595	2.934	1.589	2.862	-1.03613	4.04e-05
NM_138924	chr19	1397810	1401569	-	GAMT|CCDS2|HEL-S-20|PIG2|TP53I2|-|19p13.3|protein-coding	1.283	0.416	1.74	0.452	0.821	0.341	0.441	0.402	1.27227	0.0022164			NR_037893	chr3	129612714	129627755	+	TMCC1-AS1|-|-|3q22.1|ncRNA	0.741	1.315	0.676	1.049	0.725	1.54	0.713	1.088	-0.729464	4.06e-05
NM_001258398	chr17	42977080	42981047	+	CCDC103|CILD17|PR46b|SMH|-|17q21.31|protein-coding	0.695	0.209	0.66	0.232	0.778	0.538	0.732	0.512	1.03225	0.0110043			NR_024101	chr18	3594112	3597377	+	DLGAP1-AS1|HsT914|RP11-874J12.2|18p11.31|ncRNA	6.683	3.634	9.246	4.442	7.499	3.661	5.397	4.801	0.805418	4.18e-05
NM_148177	chr8	124510127	124544383	-	FBXO32|Fbx32|MAFbx|-|8q24.13|protein-coding	1.227	0.728	1.351	0.446	0.811	0.206	0.523	0.275	1.3182	3.88e-11			chr17-457-0	chr17	16439163	16440771	+	-NA-	4.999	2.917	7.009	2.772	7.293	3.916	5.125	3.223	0.954187	4.23e-05
NM_000891	chr17	68165676	68176183	+	KCNJ2|ATFB9|HHBIRK1|HHIRK1|IRK1|KIR2.1|LQT7|SQT3|-|17q24.3|protein-coding	1.53	0.534	1.073	0.33	2.115	1.188	1.45	1.196	1.07563	2.89e-05			chr6-830-0	chr6	30484042	30485842	+	-NA-	0.51	2.862	1.23	2.397	1.029	1.66	0.605	2.903	-1.5919	4.27e-05
NM_001206952	chr17	80193650	80197375	+	SLC16A3|MCT 3|MCT 4|MCT-3|MCT-4|MCT3|MCT4|-|17q25|protein-coding	6.289	1.185	7.024	1.652	8.892	2.865	7.472	2.052	2.01655	3.73e-33			chr22-621-1	chr22	27813650	27817345	-	-NA-	0.653	0.274	1.171	0.287	0.612	0	0.295	0.105	2.01644	4.3e-05
NM_016619	chr4	84011211	84035911	-	PLAC8|C15|DGIC|onzin|BM-004|4q21.22|protein-coding	1.162	0.398	0.864	0.335	1.075	0.644	0.9	0.511	1.14716	2.66e-10			NR_029408	chr10	89102168	89103331	+	LOC439994|-|-|10q23.2|ncRNA	8.294	3.084	14.363	5.535	9.553	4.038	3.877	3.194	1.10748	4.41e-05
NM_001171625	chr6	43737946	43754223	+	VEGFA|MVCD1|VEGF|VPF|RP1-261G23.1|6p12|protein-coding	2.66	0.678	3.728	0.756	2.123	0.747	2.525	0.658	1.98681	6.75e-41			chr13-1014-0	chr13	77298056	77301002	+	-NA-	1.13	3.216	0.717	2.809	1.606	2.282	1.443	2.873	-1.19715	4.41e-05
NM_207002	chr2	111878491	111886423	+	BCL2L11|BAM|BIM|BOD|-|2q13|protein-coding	0.55	0.22	1.205	0.33	0.493	0.283	0.562	0.381	1.17723	0.000425141			chr2-584-1	chr2	208257452	208259540	-	-NA-	4.895	2.115	2.843	1.152	1.379	1.176	3.078	1.179	1.16594	4.41e-05
NM_001001701	chr4	120217574	120221968	-	C4orf3|-|-|4q26|protein-coding	8.154	3.182	9.848	3.204	8.288	3.376	7.077	3.125	1.40071	4.89e-24			chr2-1994-0	chr2	117770017	117770199	+	-NA-	2.524	0.505	2.212	2.332	758.517	378.223	1286.31	900.514	0.796759	4.43e-05
NM_003511	chr6	27833107	27833576	+	HIST1H2AL|H2A.i|H2A/i|H2AFI|dJ193B12.9|-|6p22.1|protein-coding	9.06	1.765	9.441	3.168	8.773	5.006	6.851	3.131	1.45379	4.23e-05			chr4-1680-1	chr4	74525295	74527288	-	-NA-	2.881	1.523	1.565	0.532	1.755	0.482	1.716	0.715	1.35888	4.5e-05
NM_003495	chr6	27107088	27107457	+	HIST1H4I|H4/m|H4FM|H4M|-|6p21.33|protein-coding	10.892	3.739	13.09	6.326	12.824	2.892	7.725	2.575	1.55162	4.86e-06			chr18-957-0	chr18	60088003	60089445	+	-NA-	1.195	0.447	2.861	0.392	2.14	0.222	2.48	1.288	1.94985	4.53e-05
NM_004567	chr3	48555117	48594227	-	PFKFB4|-|-|3p22-p21|protein-coding	1.818	0.219	1.932	0.273	0.805	0.387	0.607	0.248	2.09448	6.18e-12			chr16-1295-0	chr16	80972138	80974582	+	-NA-	4.229	1.505	3.088	1.65	3.788	1.703	2.778	1.82	1.05054	4.78e-05
NM_004040	chr2	20646835	20649201	+	RHOB|ARH6|ARHB|MST081|MSTP081|RHOH6|-|2p24|protein-coding	44.022	15.395	67.029	23.979	45.217	15.156	24.819	14.548	1.37107	1.93e-20			chr2-3137-0	chr2	192542807	192587641	+	-NA-	2.554	4.684	2.042	3.836	4.534	6.539	4.729	5.575	-0.594037	4.79e-05
NM_001278263	chr16	8946799	8962218	-	CARHSP1|CRHSP-24|CSDC1|-|16p13.2|protein-coding	1.78	0.722	2.199	0.84	1.881	0.893	1.657	1.21	1.0773	6.03e-09			chr13-1015-0	chr13	77304544	77306363	+	-NA-	0.631	2.174	0.055	1.439	0.339	0.293	0.285	1.425	-2.1157	4.81e-05
NM_001711	chrX	152760347	152775004	+	BGN|DSPG1|PG-S1|PGI|SLRR1A|-|Xq28|protein-coding	5.962	1.901	7.552	2.872	4.365	2.614	4.519	3.456	1.07887	3.62e-08			chr11-2080-1	chr11	19366392	19368225	-	-NA-	0.564	0.05	1.043	0.077	0.898	0.233	0.113	0	3.04511	4.81e-05
NM_001033714	chr12	6666036	6677498	-	NOP2|NOL1|NOP120|NSUN1|p120|-|12p13|protein-coding	0.802	2.351	1.045	2.666	1.113	2.691	1.56	2.347	-1.1233	4.34e-09			chr8-1046-1	chr8	78245721	78270109	-	-NA-	1.144	0.675	0.248	0.116	1.409	0.945	1.39	1.057	0.688596	4.82e-05
NM_001010887	chr9	19408925	19452500	+	ACER2|ALKCDase2|ASAH3L|RP11-363E7.1|9p22.1|protein-coding	1.223	0.122	1.263	0.136	1.02	0.213	0.806	0.306	2.56279	1.18e-20			NR_033992	chr9	32551715	32553015	+	TOPORS-AS1|C9orf133|RP11-205M20.3|9p21.1|ncRNA	4.947	0.92	5.418	2.231	2.374	0.739	2.631	1.595	1.47187	4.97e-05
NM_005393	chrX	153029651	153044801	+	PLXNB3|PLEXB3|PLEXR|PLXN6|-|Xq28|protein-coding	0.819	0.2	1.083	0.341	0.57	0.331	0.684	0.57	1.19693	0.000148152			chr6-2837-1	chr6	12571735	12573491	-	-NA-	6.017	2.933	3.324	2.175	5.272	1.884	3.394	1.697	1.05315	5.02e-05
NM_004260	chr8	145736667	145743210	-	RECQL4|RECQ4|-|8q24.3|protein-coding	0.965	0.38	1.046	0.605	0.943	0.277	0.689	0.409	1.12813	0.000155005			chr3-2644-1	chr3	39795469	39798878	-	-NA-	1.179	3.804	1.151	3.652	2.414	2.911	2.037	4.029	-1.11043	5.07e-05
NM_000675	chr22	24823530	24838328	+	ADORA2A|A2aR|ADORA2|RDC8|-|22q11.23|protein-coding	1.925	0.273	2.169	0.368	1.335	0.245	1.625	0.368	2.50488	5.58e-45			NR_024121	chr16	576847	577407	-	LINC00235|C16orf10|NCRNA00235|-|16p13.3|ncRNA	5.537	1.478	13.297	4.169	4.041	1.525	1.758	0.925	1.53438	5.19e-05
NM_001258323	chr11	44953899	44972608	-	TP53I11|PIG11|-|11p11.2|protein-coding	1.123	0.31	2.275	0.873	1.54	0.491	1.272	0.623	1.47874	4.41e-18			NR_037928	chr17	3566187	3599698	-	P2RX5-TAX1BP3|-|-|17p|ncRNA	1.004	0.464	1.528	0.72	0.939	0.739	0.803	0.66	0.745623	5.22e-05
NM_018948	chr1	8071779	8086393	-	ERRFI1|GENE-33|MIG-6|MIG6|RALT|CTA-215D11.2|1p36|protein-coding	10.538	7.251	8.428	4.603	10.995	3.038	7.799	3.262	1.1634	1e-09			NR_120434	chr12	65951679	66036152	-	LOC100507065|-|RP11-230G5.2|12q14.3|ncRNA	0.436	0.99	0.428	0.688	1.033	1.388	0.757	1.018	-0.63296	5.29e-05
NM_198722	chr3	49754267	49757238	-	AMIGO3|ALI3|AMIGO-3|UNQ6084/PRO20089|3p21|protein-coding	5.025	1.858	7.214	3.143	4.363	2.371	2.669	1.802	1.05313	1.14e-06			NR_027171	chr17	16342301	16373962	+	LRRC75A-AS1|C17orf45|C17orf76-AS1|FAM211A-AS1|NCRNA00188|TSAP19|-|17p11.2|ncRNA	2.858	4.259	3.69	4.898	3.853	5.693	4.315	5.991	-0.463558	5.33e-05
NM_001312	chr14	105941112	105946507	+	CRIP2|CRIP|CRP2|ESP1|-|14q32.3|protein-coding	3.746	1.551	9.046	2.872	5.568	3.383	4.823	3.746	1.03209	1.43e-06			NR_045025	chr17	16342301	16373962	+	LRRC75A-AS1|C17orf45|C17orf76-AS1|FAM211A-AS1|NCRNA00188|TSAP19|-|17p11.2|ncRNA	2.858	4.259	3.69	4.898	3.853	5.693	4.315	5.991	-0.463558	5.33e-05
NM_130783	chr11	44785976	44953977	+	TSPAN18|TSPAN|UNQ3042/PRO9858|11p11.2|protein-coding	1.137	0.101	1.494	0.293	0.986	0.175	0.834	0.154	2.71334	3.45e-54			NR_027177	chr17	16342301	16373962	+	LRRC75A-AS1|C17orf45|C17orf76-AS1|FAM211A-AS1|NCRNA00188|TSAP19|-|17p11.2|ncRNA	2.858	4.259	3.69	4.898	3.853	5.693	4.315	5.991	-0.463558	5.33e-05
NM_032799	chr9	131483149	131486408	-	ZDHHC12|ZNF400|RP11-545E17.12-002|9q34.11|protein-coding	1.515	0.621	3.427	0.608	1.073	1.179	0.891	0.795	1.00297	0.0378987			NR_027174	chr17	16342301	16373962	+	LRRC75A-AS1|C17orf45|C17orf76-AS1|FAM211A-AS1|NCRNA00188|TSAP19|-|17p11.2|ncRNA	2.858	4.259	3.69	4.898	3.853	5.693	4.315	5.991	-0.463559	5.34e-05
NM_001130910	chr3	46449049	46451014	+	CCRL2|ACKR5|CKRX|CRAM|CRAM-A|CRAM-B|HCR|-|3p21|protein-coding	0.818	2.575	1.024	1.98	0.419	1.629	1.372	2.176	-1.1119	0.00187613			NR_027178	chr17	16342301	16373962	+	LRRC75A-AS1|C17orf45|C17orf76-AS1|FAM211A-AS1|NCRNA00188|TSAP19|-|17p11.2|ncRNA	2.858	4.259	3.69	4.898	3.853	5.693	4.315	5.991	-0.463559	5.34e-05
NM_002626	chr21	45719917	45747264	+	PFKL|ATP-PFK|PFK-B|PFK-L|-|21q22.3|protein-coding	2.956	0.908	3.352	1.387	2.475	1.05	2.886	1.421	1.34034	4.82e-23			NR_027175	chr17	16342301	16373962	+	LRRC75A-AS1|C17orf45|C17orf76-AS1|FAM211A-AS1|NCRNA00188|TSAP19|-|17p11.2|ncRNA	2.858	4.259	3.69	4.898	3.853	5.693	4.315	5.991	-0.463559	5.34e-05
NM_001142599	chr5	131528304	131563556	-	P4HA2|-|UNQ290/PRO330|5q31|protein-coding	1.085	0.483	1.23	0.399	0.835	0.539	0.929	0.5	1.12614	2.53e-11			NR_027172	chr17	16342301	16373962	+	LRRC75A-AS1|C17orf45|C17orf76-AS1|FAM211A-AS1|NCRNA00188|TSAP19|-|17p11.2|ncRNA	2.858	4.259	3.69	4.898	3.853	5.693	4.315	5.991	-0.463559	5.34e-05
NM_001109974	chr5	150020207	150031903	+	SYNPO|-|-|5q33.1|protein-coding	6.893	3.122	7.649	3.187	6.79	4.115	7.644	4.217	1.03718	6.03e-16			NR_027176	chr17	16342301	16373962	+	LRRC75A-AS1|C17orf45|C17orf76-AS1|FAM211A-AS1|NCRNA00188|TSAP19|-|17p11.2|ncRNA	2.858	4.259	3.69	4.898	3.853	5.693	4.315	5.991	-0.463559	5.34e-05
NM_001039667	chr19	8429011	8439259	+	ANGPTL4|ANGPTL2|ARP4|FIAF|HARP|HFARP|NL2|PGAR|TGQTL|UNQ171|pp1158|PP1158|19p13.3|protein-coding	19.061	2.298	19.275	2.768	12.307	1.052	8.663	0.691	3.27812	2.37e-94			NR_045023	chr17	16342301	16373962	+	LRRC75A-AS1|C17orf45|C17orf76-AS1|FAM211A-AS1|NCRNA00188|TSAP19|-|17p11.2|ncRNA	2.858	4.259	3.69	4.898	3.853	5.693	4.315	5.991	-0.463559	5.34e-05
NM_001002876	chr22	42334741	42343148	-	CENPM|C22orf18|CENP-M|PANE1|bK250D10.2|CTA-250D10.18-008|22q13.2|protein-coding	1.175	0.525	1.281	0.766	0.954	0.305	0.888	0.539	1.0388	4.34e-05			NR_027173	chr17	16342301	16373962	+	LRRC75A-AS1|C17orf45|C17orf76-AS1|FAM211A-AS1|NCRNA00188|TSAP19|-|17p11.2|ncRNA	2.858	4.259	3.69	4.898	3.853	5.693	4.315	5.991	-0.463559	5.34e-05
NM_001258038	chr4	124317950	124324915	+	SPRY1|hSPRY1|-|4q28.1|protein-coding	3.759	0.7	3.959	1.138	2.658	1.747	2.634	1.401	1.46723	5.74e-08			chr1-4482-0	chr1	234746022	234756877	+	-NA-	2.602	1.602	2.827	1.46	2.71	1.681	1.767	1.484	0.680216	5.4e-05
NM_203464	chr1	65613232	65697828	+	AK4|AK 4|AK3|AK3L1|AK3L2|RP4-686B20.1|1p31.3|protein-coding	1.811	0.188	1.97	0.253	1.386	0.27	1.349	0.157	2.9668	5.16e-87			chr15-52-1	chr15	100024981	100026760	-	-NA-	2.453	0.569	2.602	0.795	2.313	0.9	0.903	0.534	1.50059	5.43e-05
NM_014584	chr14	53108605	53162419	-	ERO1L|ERO1-alpha|ERO1A|ERO1LA|UNQ434/PRO865|14q22.1|protein-coding	1.618	0.771	1.567	0.801	1.369	0.839	1.435	0.644	1.02134	2.16e-16			chr3-3021-1	chr3	16095497	16097417	-	-NA-	2.153	0.862	2.463	0.958	3.643	1.223	1.755	1.035	1.2577	5.47e-05
NM_022092	chr16	838622	848074	+	CHTF18|C16orf41|C321D2.2|C321D2.3|C321D2.4|CHL12|Ctf18|RUVBL|LA16c-321D2.4|16p13.3|protein-coding	1.227	0.282	1.448	0.442	0.827	0.418	0.894	0.548	1.39595	9.29e-07			chr17-2111-0	chr17	78121102	78127006	+	-NA-	2.723	1.979	4.875	2.049	2.439	1.735	2.344	1.412	0.794159	5.5e-05
NM_032578	chr10	69869190	69971773	+	MYPN|CMD1DD|CMH22|MYOP|RCM4|-|10q21.3|protein-coding	0.189	0.537	0.155	0.402	0.223	0.525	0.353	0.567	-1.14148	1.7e-12			chr2-2982-0	chr2	187408446	187411122	+	-NA-	2.746	1.444	1.805	0.846	1.538	0.638	1.356	0.549	1.1701	5.55e-05
NM_005566	chr11	18415936	18429765	+	LDHA|GSD11|HEL-S-133P|LDH1|LDHM|PIG19|11p15.4|protein-coding	11.011	4.217	13.28	5.213	9.893	5.348	8.909	3.935	1.24272	7.57e-26			chr1-456-1	chr1	224178369	224180362	-	-NA-	4.667	1.8	6.109	2.52	5.265	2.785	3.303	2.405	1.02526	5.58e-05
NM_001289999	chr9	94171327	94186908	-	NFIL3|E4BP4|IL3BP1|NF-IL3A|NFIL3A|-|9q22|protein-coding	1.319	0.449	1.124	0.554	1.334	0.377	0.881	0.466	1.33456	8.47e-11			chr15-877-0	chr15	63249470	63251255	+	-NA-	1.094	0.361	1.748	0.079	0.231	0.06	0.61	0.121	2.57693	5.58e-05
NM_214461	chr2	132552534	132559234	-	C2orf27B|-|-|2q21|protein-coding	0.72	0.247	0.706	0.454	0.891	0.35	0.364	0.213	1.07209	0.00121942			chr2-2557-0	chr2	161064818	161068912	+	-NA-	0.842	1.371	0.492	1.555	0.754	1.512	0.532	1.53	-1.20078	5.74e-05
NM_004935	chr7	150750899	150755052	-	CDK5|PSSALRE|-|7q36|protein-coding	1.051	0.354	1.817	0.256	1.139	0.874	0.811	0.489	1.37758	0.0015262			chr6-1254-1	chr6	105905594	105907961	-	-NA-	3.881	1.088	2.126	0.897	1.651	0.902	2.43	1.405	1.22263	5.9e-05
NM_003068	chr8	49830239	49833999	-	SNAI2|SLUG|SLUGH1|SNAIL2|WS2D|-|8q11|protein-coding	0.702	0.073	1.258	0.169	0.547	0.085	0.248	0.057	2.74137	2.78e-09			NR_015366	chr20	37049267	37063962	-	SNHG17|-|-|20q11.23|ncRNA	1.899	3.411	2.123	4.703	2.968	4.365	3.929	4.855	-0.666474	6.59e-05
NM_152353	chr19	51870352	51872257	-	CLDND2|-|-|19q13.41|protein-coding	1.507	0.579	2.113	0.52	0.864	0.952	0.871	0.227	1.40093	0.00290056			NR_046690	chr3	13518488	13521553	-	HDAC11-AS1|-|-|3p25.1|ncRNA	1.199	0.63	2.233	0.577	1.41	0.975	1.657	0.564	1.33062	6.66e-05
NM_020815	chr4	134070470	134074404	+	PCDH10|OL-PCDH|PCDH19|-|4q28.3|protein-coding	7.794	2.502	10.615	3.614	12.551	6.267	8.208	5.719	1.19843	4.33e-10			chr14-30-1	chr14	105489693	105492568	-	-NA-	0.359	1.344	0.385	0.714	0.429	1.225	0.667	1.878	-1.40764	6.75e-05
NM_013410	chr1	65613850	65697828	+	AK4|AK 4|AK3|AK3L1|AK3L2|RP4-686B20.1|1p31.3|protein-coding	1.798	0.188	1.929	0.248	1.355	0.267	1.331	0.156	2.95669	5.83e-86			NR_038905	chr11	86666663	86711989	+	LOC100506368|-|RP11-736K20.6|-|ncRNA	0.367	0.972	0.495	0.769	0.399	0.586	0.421	0.597	-0.732164	6.84e-05
NM_003878	chr8	63927639	63951610	-	GGH|GH|-|8q12.3|protein-coding	0.642	0.318	0.642	0.384	0.609	0.178	0.502	0.209	1.19938	5.29e-08			chr2-2253-1	chr2	102131005	102133947	-	-NA-	0.312	0.594	0.239	0.601	0.14	0.834	0.282	1.688	-1.82787	6.87e-05
NM_198175	chr17	49230920	49239450	+	NME1|AWD|GAAD|NB|NBS|NDKA|NDPK-A|NDPKA|NM23|NM23-H1|-|17q21.3|protein-coding	0.781	2.049	1.097	2.795	0.941	1.814	1.288	2.076	-1.04329	1.8e-07			chr15-909-0	chr15	64134389	64135554	+	-NA-	2.464	0.474	1.296	0.486	1.413	0.275	0.979	0.297	1.93588	6.87e-05
NM_018433	chr2	86668271	86719839	+	KDM3A|JHDM2A|JHMD2A|JMJD1|JMJD1A|TSGA|-|2p11.2|protein-coding	2.496	1.266	2.675	1.113	2.182	0.824	2.355	1.002	1.25717	5.25e-27			chr3-2318-0	chr3	145992960	145994805	+	-NA-	0.934	0.349	0.6	0.307	2.007	0.521	1.601	0.398	1.6953	6.88e-05
NM_001015045	chr4	89647105	89744512	-	FAM13A|ARHGAP48|FAM13A1|-|4q22.1|protein-coding	1.596	0.254	1.088	0.176	1.077	0.293	0.969	0.351	2.19022	9.66e-32			chr2-3352-0	chr2	204672858	204675988	+	-NA-	0.22	0.735	0	0.362	0	1.193	0.265	0.704	-2.41421	6.89e-05
NM_133639	chr15	41164412	41166487	-	RHOV|ARHV|CHP|WRCH2|-|15q13.3|protein-coding	0.553	0.31	0.873	0.375	0.793	0	0.325	0.146	1.57986	0.0145689			NR_027697	chr4	16228286	16259810	+	TAPT1-AS1|-|RP11-783N5.1|4p15.32|ncRNA	0.455	0.791	0.405	0.756	0.685	0.982	0.646	0.932	-0.638256	6.9e-05
NM_001143994	chr11	561450	564025	+	RASSF7|C11orf13|HRAS1|HRC1|-|11p15.5|protein-coding	0.847	0.179	1.368	0.44	0.879	0.539	0.483	0.319	1.27146	0.00520129			chr5-682-0	chr5	56679469	56681057	+	-NA-	1.808	0.521	1.077	0.401	2.202	0.202	0.881	0.354	1.87618	6.92e-05
NM_001142596	chr10	74766980	74856732	-	P4HA1|P4HA|RP11-344N10.1|10q21.3-q23.1|protein-coding	2.728	0.993	2.689	0.88	2.228	1.017	2.306	0.804	1.47366	9.88e-39			NR_027696	chr4	16228286	16259810	+	TAPT1-AS1|-|RP11-783N5.1|4p15.32|ncRNA	0.455	0.791	0.402	0.754	0.685	0.978	0.644	0.932	-0.639875	6.96e-05
NM_001145166	chr11	20409076	20530879	+	PRMT3|HRMT1L3|-|11p15.1|protein-coding	0.241	0.668	0.295	0.678	0.269	0.671	0.304	0.55	-1.1606	1.28e-17			chr8-997-1	chr8	81828486	81831112	-	-NA-	2.055	0.455	1.533	0.593	0.548	0.163	0.829	0.411	1.54661	7.03e-05
NM_001105209	chr6	112574984	112575917	-	LAMA4|CMD1JJ|LAMA3|LAMA4*-1|RP1-142L7.4|6q21|protein-coding	28.309	6.704	36.671	10.388	30.431	14.298	27.275	20.598	1.37284	4.7e-08			chr2-1164-1	chr2	177474148	177479057	-	-NA-	2.62	1.255	1.455	0.85	2.096	0.891	1.51	0.977	0.941579	7.25e-05
NM_001134367	chr3	14444076	14530857	+	SLC6A6|TAUT|-|3p25.1|protein-coding	4.474	0.942	4.439	1.361	2.269	1.497	2.102	1.328	1.34066	4.15e-08			chr16-63-1	chr16	88277704	88298769	-	-NA-	1.041	0.729	0.654	0.504	1.465	0.897	1.22	0.656	0.678732	7.28e-05
NM_001014764	chr17	3572017	3572963	+	EMC6|TMEM93|-|17p13.2|protein-coding	6.312	1.653	10.85	3.814	3.48	5.19	4.219	2.191	1.0302	0.013315			chr2-534-1	chr2	213705169	213708677	-	-NA-	0.393	0.944	0.115	0.807	0.176	0.639	0.251	0.702	-1.68949	7.38e-05
NM_058180	chr21	47721044	47743813	-	C21orf58|-|-|21q22.3|protein-coding	1.73	0.638	1.6	0.91	1.247	0.689	1.263	0.643	1.05808	1.07e-11			chr9-1005-1	chr9	93892776	93893924	-	-NA-	0.8	0	0.701	0	0.358	0	0.677	0.113	3.8918	7.42e-05
NM_031965	chr17	3627197	3629992	+	GSG2|HASPIN|-|17p13|protein-coding	1.356	0.527	1.404	0.658	1.178	0.42	0.834	0.386	1.26657	0.000195458			chr14-212-0	chr14	28733682	28735283	+	-NA-	2.008	0.575	4.086	1.105	2.827	1.6	3.011	1.672	1.33009	7.47e-05
NM_001162530	chr1	36771994	36786948	+	SH3D21|C1orf113|RP11-268J15.3|1p34.3|protein-coding	2.772	0.966	3.445	1.277	1.926	1.178	1.944	1.201	1.13118	1.2e-10			chr8-2236-0	chr8	141656111	141658649	+	-NA-	0.362	0.979	0.278	1.031	0.405	0.883	0.368	1.276	-1.57195	7.58e-05
NM_001281719	chr17	16284604	16286059	+	UBB|-|-|17p12-p11.2|protein-coding	3.157	10.81	4.011	6.953	2.545	11.149	10.437	16.681	-1.20927	3.37e-06			NR_024403	chr6	52529199	52533951	+	LOC730101|-|-|6p12.2|ncRNA	6.96	4.491	4.871	3.037	4.589	2.785	3.621	2.826	0.6261	7.64e-05
NM_001242463	chr8	124510127	124553493	-	FBXO32|Fbx32|MAFbx|-|8q24.13|protein-coding	1.271	0.7	1.32	0.45	0.797	0.214	0.561	0.278	1.33873	1.19e-14			NR_024405	chr6	52529199	52533951	+	LOC730101|-|-|6p12.2|ncRNA	6.96	4.491	4.871	3.037	4.589	2.785	3.621	2.826	0.626102	7.64e-05
NM_001178011	chr22	19467349	19508135	+	CDC45|CDC45L|CDC45L2|PORC-PI-1|UNQ374/PRO710|22q11.21|protein-coding	2.162	0.889	1.841	1.179	1.039	0.471	1.316	0.629	1.06478	1.03e-13			chr1-682-1	chr1	211820770	211821964	-	-NA-	0.577	0.077	0.843	0.118	0.517	0.089	0.695	0.036	3.09008	7.89e-05
NM_001278500	chr22	24819565	24838328	+	ADORA2A|A2aR|ADORA2|RDC8|-|22q11.23|protein-coding	2.014	0.27	2.29	0.362	1.491	0.301	1.599	0.364	2.52512	1.21e-50			NR_103784	chr1	226843781	226862769	-	ITPKB-IT1|-|-|1q42.13|ncRNA	0.786	0.344	1.081	0.738	0.715	0.495	0.895	0.564	0.762535	8.03e-05
NM_001282792	chr2	220094479	220101391	+	ANKZF1|ZNF744|-|2q35|protein-coding	2.608	0.825	4.033	1.095	2.5	1.884	3.194	1.849	1.2179	8.13e-07			NR_047495	chr13	114629487	114631964	-	LINC00565|-|-|13q34|ncRNA	1.762	0.446	1.625	0.743	1.329	0.603	1.402	0.663	1.33534	8.19e-05
NM_001401	chr9	113636054	113800365	-	LPAR1|EDG2|GPR26|Gpcr26|LPA1|Mrec1.3|VZG1|edg-2|rec.1.3|vzg-1|RP11-104M22.2|9q31.3|protein-coding	0.247	0.883	0.113	0.539	0.209	0.505	0.267	0.483	-1.50501	2.93e-13			chr2-679-1	chr2	204674970	204676322	-	-NA-	0.085	1.089	0	0.366	0	0.553	0.077	0.543	-3.42804	8.21e-05
NM_001278262	chr16	8946799	8955667	-	CARHSP1|CRHSP-24|CSDC1|-|16p13.2|protein-coding	1.632	0.664	2.031	0.782	1.786	0.999	1.753	1.105	1.06874	8.75e-08			chr8-735-0	chr8	40201447	40202978	+	-NA-	0.525	0.12	0.46	0.185	1.344	0	1.049	0.113	2.81531	8.26e-05
NM_021018	chr6	26250370	26250835	-	HIST1H3F|H3/i|H3FI|-|6p22.2|protein-coding	19.016	2.176	11.902	4.564	19.468	4.82	10.811	2.693	2.11355	5.21e-11			chr2-615-0	chr2	37617836	37619758	+	-NA-	0.06	0.814	0.105	1.031	0.214	0.722	0.351	1.034	-2.23216	8.27e-05
NM_001281718	chr17	16284655	16286059	+	UBB|-|-|17p12-p11.2|protein-coding	3.108	10.941	3.584	6.953	2.638	11.478	10.631	17.01	-1.25788	1.03e-06			chr11-596-0	chr11	33397608	33711100	+	-NA-	0.504	0.375	0.517	0.358	0.59	0.413	0.555	0.473	0.463013	8.58e-05
NM_001265580	chr4	89647105	89744512	-	FAM13A|ARHGAP48|FAM13A1|-|4q22.1|protein-coding	1.596	0.254	1.088	0.176	1.077	0.293	0.969	0.351	2.19022	9.66e-32			chr9-629-0	chr9	35757188	35769536	+	-NA-	0.911	2.726	1.605	2.378	0.95	1.729	1.838	2.532	-0.804112	8.62e-05
NM_005100	chr6	151561134	151679694	+	AKAP12|AKAP250|SSeCKS|-|6q24-q25|protein-coding	3.93	2.908	6.028	3.608	4.316	1.374	3.396	1.213	1.11664	6.94e-09			NR_002312	chr14	20811230	20811570	-	RPPH1|H1RNA|RPPH1-1|-|14q11.2|ncRNA	43.233	13.527	88.79	21.639	201.502	111.746	263.867	267.758	1.13022	8.71e-05
NM_001025369	chr6	43737946	43754223	+	VEGFA|MVCD1|VEGF|VPF|RP1-261G23.1|6p12|protein-coding	2.66	0.678	3.728	0.756	2.123	0.747	2.525	0.658	1.98682	6.75e-41			chr1-371-0	chr1	15930206	15932452	+	-NA-	3.323	1.351	2.599	1.008	3.389	1.948	3	1.846	1.05532	8.88e-05
NM_019074	chr15	41221531	41231258	+	DLL4|hdelta2|UNQ1895/PRO4341|15q14|protein-coding	2.491	0.501	4.055	1.462	3.215	0.976	3.186	1.403	1.66132	1.73e-19			NR_033204	chr17	46669654	46683774	+	HOXB-AS3|-|hCG_2042068|17q21.32|ncRNA	0.675	0.241	0.898	0.361	0.67	0.348	0.363	0.278	1.05634	8.97e-05
NM_006034	chr11	44953899	44972608	-	TP53I11|PIG11|-|11p11.2|protein-coding	1.123	0.31	2.275	0.873	1.54	0.491	1.272	0.623	1.47873	4.41e-18			chr1-2555-1	chr1	98869398	98871549	-	-NA-	0.961	2.48	0.749	1.907	1.243	1.985	0.578	1.907	-1.28063	9.09e-05
NM_024629	chr4	185615219	185655286	-	CENPU|CENP50|CENPU50|KLIP1|MLF1IP|PBIP1|-|4q35.1|protein-coding	1.344	0.737	1.268	0.666	0.698	0.304	0.948	0.446	1.04686	1.56e-15			chr15-1535-0	chr15	93375120	93376287	+	-NA-	4.723	1.97	7.243	2.182	1.41	0.549	2.487	1.443	1.30684	9.21e-05
NM_001282408	chr2	102927962	102962560	+	IL1RL1|DER4|FIT-1|IL33R|ST2|ST2L|ST2V|T1|-|2q12|protein-coding	0.614	1.795	0.323	0.924	1.409	2.397	0.906	2.166	-1.22	1.41e-15			NR_023390	chr9	98568370	98638259	-	LINC00476|C9orf130|NAG11|NAG12|9q22.32|ncRNA	0.789	0.617	0.749	0.604	0.983	0.533	0.819	0.538	0.573318	9.43e-05
NM_003512	chr6	26124373	26124918	+	HIST1H2AC|H2A/l|H2AFL|dJ221C16.4|-|6p22.1|protein-coding	32.449	14.852	58.9	20.898	43.413	18.016	28.434	16.958	1.19071	3.07e-11			chr12-2161-0	chr12	106532862	106544769	+	-NA-	1.611	0.997	2.265	1.438	1.244	0.816	1.315	0.932	0.647803	9.63e-05
NM_001258451	chr16	3022792	3030540	-	PKMYT1|MYT1|PPP1R126|-|16p13.3|protein-coding	1.334	0.356	1.416	0.356	0.212	0.248	0.749	0.301	1.47274	9.7e-06			chr7-372-0	chr7	18078168	18078596	+	-NA-	0.537	4.298	1.411	4.297	0.961	2.494	0.848	4.238	-2.03598	9.79e-05
NM_001258321	chr11	44953899	44972857	-	TP53I11|PIG11|-|11p11.2|protein-coding	1.109	0.306	2.251	0.862	1.519	0.484	1.255	0.615	1.47968	4.15e-18			chr17-2118-0	chr17	78428587	78430757	+	-NA-	3.281	1.187	4.452	1.858	3.034	1.967	1.672	0.975	1.07578	0.00010028
NM_001252156	chr5	154266976	154317776	-	GEMIN5|GEMIN-5|-|5q33.2|protein-coding	0.296	0.835	0.467	1.017	0.409	0.992	0.429	0.65	-1.06367	1.25e-10			NR_033991	chr9	32551142	32553015	+	TOPORS-AS1|C9orf133|RP11-205M20.3|9p21.1|ncRNA	5.089	1.375	5.211	2.228	3.405	1.424	2.131	1.591	1.20561	0.000101265
NM_001135239	chr11	18415936	18429765	+	LDHA|GSD11|HEL-S-133P|LDH1|LDHM|PIG19|11p15.4|protein-coding	11.011	4.217	13.28	5.213	9.893	5.348	8.909	3.935	1.24272	7.57e-26			NR_033201	chr17	46667782	46683774	+	HOXB-AS3|-|hCG_2042068|17q21.32|ncRNA	0.603	0.219	0.793	0.318	0.592	0.307	0.321	0.248	1.04773	0.000102582
NM_006170	chr12	6666036	6677498	-	NOP2|NOL1|NOP120|NSUN1|p120|-|12p13|protein-coding	0.802	2.351	1.045	2.666	1.113	2.691	1.56	2.347	-1.1233	4.34e-09			chr19-1299-1	chr19	13973314	13977054	-	-NA-	1.412	0.492	1.614	0.605	0.825	0.599	0.942	0.416	1.22802	0.000104376
NM_017885	chr16	3072621	3074287	-	HCFC1R1|HPIP|-|16p13.3|protein-coding	2.757	0.331	4.409	0.679	2.84	2.691	2.427	2.022	1.4271	0.00968314			chr9-791-1	chr9	107825808	107827062	-	-NA-	0.092	0.66	0	0.508	0	0.085	0	0.689	-4.36825	0.000106937
NM_001291905	chr17	19122695	19127043	-	LOC388436|-|-|17p11.2|protein-coding	2.165	1.84	1.041	1.643	3.122	3.264	1.573	2.254	1.6095	2.73e-07			chr4-2144-1	chr4	29153898	29155383	-	-NA-	1.315	2.911	0.474	2.048	0.831	1.797	0.942	2.588	-1.3986	0.000109059
NM_003522	chr6	26199787	26200216	+	HIST1H2BF|H2B/g|H2BFG|-|6p22.1|protein-coding	6.96	2.787	4.457	3.793	16.306	3.732	4.591	2.819	1.1157	0.0110477			chr6-2073-0	chr6	105153228	105155242	+	-NA-	0.171	1.507	0.65	1.721	0.817	1.378	0.386	1.329	-1.62628	0.000109167
NM_133168	chr19	54597933	54605994	-	OSCAR|PIGR3|PIgR-3|-|19q13.42|protein-coding	0.969	0.365	1.498	0.483	0.613	0.556	0.707	0.338	1.14847	0.000119338			chr1-1251-1	chr1	184264351	184265754	-	-NA-	3.192	0.393	1.076	0.353	1.613	0.989	2.364	0.831	1.72205	0.000109438
NM_032647	chr17	77751977	77756331	+	CBX2|CDCA6|M33|SRXY5|-|17q25.3|protein-coding	2.268	1.056	3.744	1.56	1.985	0.809	1.702	0.853	1.19094	3.38e-08			chr6-1306-0	chr6	44041306	44043433	+	-NA-	1.296	0.259	2.271	0.133	0.58	0.552	0.999	0.203	2.24953	0.00011031
NM_152361	chr19	40021630	40023494	-	EID2B|EID-3|-|19q13.2|protein-coding	5.545	2.171	7.504	2.808	3.422	4.065	4.921	2.178	1.00978	0.0010398			NR_038284	chr10	3183793	3190821	+	PITRM1-AS1|-|RP11-298E9.3|-|ncRNA	4.641	2.591	4.84	3.865	2.605	1.837	3.606	2.206	0.635383	0.000110823
NM_001278610	chr20	42295659	42345136	+	MYBL2|B-MYB|BMYB|-|20q13.1|protein-coding	0.933	0.385	0.862	0.616	0.628	0.151	0.739	0.244	1.36461	1.72e-09			chr1-2114-0	chr1	94720218	94722798	+	-NA-	0.49	0.998	0.039	0.932	1.116	2.978	1.025	2.31	-1.49875	0.000111838
NM_018419	chr20	62679079	62680979	-	SOX18|HLTS|-|20q13.33|protein-coding	3.264	1.259	7.203	3.612	5.847	2.528	4.337	2.614	1.07056	4.62e-06			chr11-1183-1	chr11	69086703	69089443	-	-NA-	0.419	0.906	0.441	1.188	0.826	2.259	0.889	2.033	-1.23961	0.000111838
NM_001258397	chr17	42977080	42981047	+	CCDC103|CILD17|PR46b|SMH|-|17q21.31|protein-coding	0.695	0.209	0.66	0.232	0.778	0.538	0.732	0.512	1.03226	0.0110047			NR_033979	chr2	177037917	177053686	-	HAGLR|HOXD-AS1|Mdgt|-|2q31.2|ncRNA	1.194	0.7	1.634	0.655	1.031	0.772	0.95	0.701	0.78256	0.000117786
NM_001142703	chr11	58874658	58894888	+	FAM111B|CANP|POIKTMP|hCG_1729960|11q12.1|protein-coding	2.185	1.123	2.074	1.325	1.485	0.528	1.448	0.647	1.07927	4.3e-11			NR_038108	chr17	74553846	74561430	+	SNHG16|ncRAN|-|-|ncRNA	2.271	4.16	3.397	5.102	3.418	5.094	4.176	5.558	-0.559679	0.000118285
NM_202003	chr12	2966847	2986321	-	FOXM1|FKHL16|FOXM1B|HFH-11|HFH11|HNF-3|INS-1|MPHOSPH2|MPP-2|MPP2|PIG29|TGT3|TRIDENT|-|12p13|protein-coding	0.926	0.274	0.605	0.367	0.486	0.427	0.663	0.279	1.03846	0.000142879			NR_038110	chr17	74553846	74561430	+	SNHG16|ncRAN|-|-|ncRNA	2.271	4.16	3.397	5.102	3.418	5.094	4.176	5.558	-0.559695	0.000119338
NM_022346	chr4	17812436	17846487	+	NCAPG|CAPG|CHCG|NY-MEL-3|YCG1|-|4p15.33|protein-coding	1.653	0.986	1.206	0.816	1.897	0.583	1.693	0.714	1.09476	4.26e-09			NR_038109	chr17	74553846	74561430	+	SNHG16|ncRAN|-|-|ncRNA	2.271	4.16	3.397	5.102	3.418	5.094	4.176	5.558	-0.559699	0.000119502
NM_001168243	chr4	2043720	2045697	+	C4orf48|CHR4_55|Chr4_55|4p16.3|protein-coding	1.162	0.512	2.341	0.823	1.457	0.864	1.075	0.743	1.02313	0.00780953			NR_027241	chr20	37049239	37064018	-	SNHG17|-|-|20q11.23|ncRNA	1.997	3.404	2.22	4.782	3.007	4.354	3.949	4.86	-0.631458	0.000119816
NM_003116	chr20	34203809	34208965	+	SPAG4|CT127|SUN4|RP1-309K20.4|20q11.21|protein-coding	3.341	0.785	5.757	1.002	2.235	1.263	2.734	0.712	1.91882	3.14e-14			chr11-212-1	chr11	124581776	124588316	-	-NA-	0.86	0.183	0.708	0.195	0.692	0.228	0.491	0.357	1.50187	0.000120632
NM_022652	chr12	89741602	89746636	-	DUSP6|HH19|MKP3|PYST1|-|12q22-q23|protein-coding	37.23	12.297	41.139	14.362	54.847	17.66	42.449	20.195	1.49122	4.49e-34			chr7-479-0	chr7	22629357	22648850	+	-NA-	2.421	1.779	1.724	1.165	1.731	1.434	2.209	1.405	0.53526	0.000122467
NM_033514	chr2	110656009	110664033	+	LIMS3|PINCH-3|-|2q13|protein-coding	9.274	4.241	8.44	4.399	11.205	3.658	7.047	3.735	1.17049	2.16e-15			NR_038111	chr17	74553846	74561430	+	SNHG16|ncRAN|-|-|ncRNA	2.271	4.16	3.41	5.102	3.418	5.094	4.182	5.563	-0.557963	0.000124691
NM_004203	chr16	3022792	3030540	-	PKMYT1|MYT1|PPP1R126|-|16p13.3|protein-coding	1.334	0.356	1.416	0.356	0.212	0.248	0.749	0.301	1.47275	9.68e-06			chr4-85-1	chr4	185456592	185458724	-	-NA-	5.44	3.02	7.977	3.783	8.395	5.556	6.612	4.983	0.758485	0.000128447
NM_001171630	chr6	43737946	43754223	+	VEGFA|MVCD1|VEGF|VPF|RP1-261G23.1|6p12|protein-coding	2.66	0.678	3.728	0.756	2.123	0.747	2.525	0.658	1.98682	6.75e-41			chr14-146-1	chr14	101157200	101159658	-	-NA-	0.327	0.412	0.573	2.274	0.335	1.172	0.59	1.757	-1.49596	0.000128799
NM_002166	chr2	8822113	8824583	+	ID2|GIG8|ID2A|ID2H|bHLHb26|-|2p25|protein-coding	6.695	2.123	8.963	3.58	3.915	1.944	2.728	1.941	1.15657	1.76e-06			chr1-4339-1	chr1	16133130	16161428	-	-NA-	1.583	0.952	1.732	1.037	1.251	1.12	1.222	0.896	0.568094	0.000129394
NM_001025366	chr6	43737946	43754223	+	VEGFA|MVCD1|VEGF|VPF|RP1-261G23.1|6p12|protein-coding	2.66	0.678	3.728	0.756	2.123	0.747	2.525	0.658	1.98682	6.75e-41			NR_110465	chr2	177037917	177053300	-	HAGLR|HOXD-AS1|Mdgt|-|2q31.2|ncRNA	1.217	0.718	1.655	0.671	1.057	0.791	0.97	0.719	0.774577	0.000129555
NM_031968	chr17	80416540	80446143	+	NARF|IOP2|-|17q25.3|protein-coding	2.103	0.985	2.543	0.891	1.967	0.815	1.956	1.065	1.22137	7.59e-20			NR_110460	chr2	177037917	177053300	-	HAGLR|HOXD-AS1|Mdgt|-|2q31.2|ncRNA	1.217	0.718	1.655	0.671	1.057	0.791	0.97	0.719	0.774578	0.000129555
NM_032118	chr2	74648885	74652882	+	WDR54|-|-|2p13.1|protein-coding	2.097	0.368	2.568	0.478	2.059	0.481	1.413	0.627	2.03271	3.59e-11			NR_110459	chr2	177037917	177053300	-	HAGLR|HOXD-AS1|Mdgt|-|2q31.2|ncRNA	1.217	0.718	1.655	0.671	1.057	0.791	0.97	0.719	0.774577	0.000129555
NM_015892	chr10	125767182	125851940	-	CHST15|BRAG|GALNAC4S-6ST|RP11-47G11.1|10q26|protein-coding	0.587	0.259	1.057	0.574	0.769	0.388	0.754	0.388	1.03322	1.94e-17			NR_110466	chr2	177037917	177053300	-	HAGLR|HOXD-AS1|Mdgt|-|2q31.2|ncRNA	1.217	0.718	1.655	0.671	1.057	0.791	0.97	0.719	0.774577	0.000129555
NM_005322	chr6	27834570	27835359	-	HIST1H1B|H1|H1.5|H1B|H1F5|H1s-3|-|6p22.1|protein-coding	17.902	3.031	18.621	5.111	41.721	10.956	19.444	8.046	1.88438	5.58e-18			chr19-633-1	chr19	42773631	42774650	-	-NA-	3.268	0.181	3.851	0.833	5.048	2.304	1.628	0.89	1.83837	0.000132413
NM_057159	chr9	113636054	113800365	-	LPAR1|EDG2|GPR26|Gpcr26|LPA1|Mrec1.3|VZG1|edg-2|rec.1.3|vzg-1|RP11-104M22.2|9q31.3|protein-coding	0.247	0.883	0.113	0.539	0.209	0.505	0.267	0.483	-1.50501	2.93e-13			chr19-1295-0	chr19	46431191	46432546	+	-NA-	1.102	0.272	2.005	0.679	1.518	0.236	0.918	0.351	1.79216	0.000140494
NM_001286478	chr16	28722738	28747050	-	EIF3C|EIF3CL|EIF3S8|eIF3-p110|-|16p11.2|protein-coding	2.57	3.368	1.879	2.671	4.562	4.057	3.622	4.029	1.03411	0.0380635			chr10-1750-1	chr10	31096130	31102859	-	-NA-	0.956	0.383	1.196	0.494	0.795	0.238	0.485	0.347	1.18231	0.000140894
NM_001297602	chr12	6957972	6961230	-	CDCA3|GRCC8|TOME-1|-|12p13|protein-coding	1.551	0.621	2.44	0.608	1.326	1.015	1.543	0.623	1.33083	4.03e-05			chr4-2541-0	chr4	177711289	177723066	+	-NA-	0.985	0.234	0.658	0.27	0.856	0.535	0.585	0.4	1.15149	0.000144315
NM_021170	chr1	934342	935552	-	HES4|bHLHb42|-|1p36.33|protein-coding	0.759	0.304	2.412	0.409	1.7	0.617	0.471	0.178	1.7838	0.000950994			chr1-4214-1	chr1	22268118	22271040	-	-NA-	1.572	0.472	1.894	0.847	0.915	0.694	1.188	0.384	1.3131	0.000144443
NM_015015	chr19	4969124	5153608	+	KDM4B|JMJD2B|TDRD14B|-|19p13.3|protein-coding	1.617	0.434	1.85	0.619	1.361	0.685	1.259	0.783	1.32564	6.95e-14			chr16-853-1	chr16	51589957	51590584	-	-NA-	0	1.467	0.16	1.015	0	1.532	0.083	0.827	-3.59521	0.00015015
NM_003155	chr8	23699434	23712320	-	STC1|STC|-|8p21-p11.2|protein-coding	1.729	0.193	0.976	0.165	2.123	0.638	2.538	1.193	2.09387	5.75e-13			chr15-986-0	chr15	67134810	67241959	+	-NA-	0.943	0.623	0.768	0.576	0.672	0.55	0.713	0.53	0.47519	0.000150986
NM_005398	chr10	93388197	93392858	-	PPP1R3C|PPP1R5|-|10q23-q24|protein-coding	11.21	3.453	6.909	1.563	4.458	2.358	3.758	2.113	1.44152	3.5e-11			chr8-728-0	chr8	39982228	39983076	+	-NA-	2.167	0.217	1.068	0.25	0.97	0	0.367	0.051	2.93363	0.000153804
NM_002982	chr17	32582296	32584220	+	CCL2|GDCF-2|HC11|HSMCR30|MCAF|MCP-1|MCP1|SCYA2|SMC-CF|-|17q11.2-q12|protein-coding	4.357	2.056	4.236	3.236	6.63	2.108	4.876	2.671	1.00383	0.00019345			NR_027157	chr12	98906751	98910004	-	TMPO-AS1|-|-|12q23.1|ncRNA	3.248	0.848	4.888	2.131	1.961	1.214	2.135	1.553	1.08884	0.000160512
NM_003509	chr6	27775977	27776445	+	HIST1H2AI|H2A/c|H2AFC|-|6p22.1|protein-coding	16.931	1.965	16.556	4.384	20.222	8.666	13.179	6.183	1.76387	1.58e-07			chr14-109-0	chr14	23160733	23163131	+	-NA-	1.101	0.384	1.049	0.236	1.201	0.801	2.183	0.864	1.40525	0.000160512
NM_001170330	chr4	120217574	120225600	-	C4orf3|-|-|4q26|protein-coding	4.478	1.753	5.391	1.763	4.537	1.848	3.868	1.706	1.39832	3.71e-24			NR_110461	chr2	177037917	177052997	-	HAGLR|HOXD-AS1|Mdgt|-|2q31.2|ncRNA	1.196	0.708	1.575	0.671	1.051	0.786	0.966	0.719	0.753351	0.000162258
NM_003524	chr6	26251879	26252303	+	HIST1H2BH|H2B/j|H2BFJ|-|6p21.3|protein-coding	14.355	3.471	11.867	4.171	23.776	9.817	14.424	4.991	1.60155	3.25e-09			chr1-1841-1	chr1	155094776	155097399	-	-NA-	0.788	0.14	0.575	0.054	0.784	0	0.119	0.066	2.7591	0.000174329
NM_001105208	chr6	112574984	112575917	-	LAMA4|CMD1JJ|LAMA3|LAMA4*-1|RP1-142L7.4|6q21|protein-coding	27.94	6.704	36.671	10.312	29.99	13.841	26.997	20.089	1.363	8.99e-08			chr1-3818-0	chr1	202976491	203038383	+	-NA-	0.597	0.483	0.776	0.52	0.648	0.467	0.634	0.453	0.502347	0.000174517
NM_001171622	chr6	43737946	43754223	+	VEGFA|MVCD1|VEGF|VPF|RP1-261G23.1|6p12|protein-coding	2.66	0.678	3.728	0.756	2.123	0.747	2.525	0.658	1.98682	6.75e-41			NR_002795	chr7	27225027	27228912	+	HOXA11-AS|HOXA-AS5|HOXA11-AS1|HOXA11AS|HOXA11S|NCRNA00076|tcag7.1238|7p15.2|ncRNA	4.611	1.799	6.139	2.804	3.707	2.417	2.601	2.223	0.865157	0.000174564
NM_024745	chr16	46614468	46655311	-	SHCBP1|PAL|-|16q11.2|protein-coding	0.717	0.396	0.498	0.365	0.62	0.214	0.633	0.247	1.0735	1.71e-07			chr4-1311-0	chr4	95333924	95335007	+	-NA-	3.287	0.849	1.58	0.261	1.33	0.296	0.909	0.439	1.86663	0.000176121
NM_006516	chr1	43391046	43424847	-	SLC2A1|DYT17|DYT18|DYT9|EIG12|GLUT|GLUT1|GLUT1DS|HTLVR|PED|-|1p34.2|protein-coding	5.042	0.754	5.591	1.208	2.995	0.515	2.87	0.672	2.42418	1.51e-70			chr5-902-0	chr5	67206645	67207553	+	-NA-	2.656	0	1.219	0.078	1.36	0.118	1.142	0.476	3.12719	0.000176762
NM_152278	chrX	102585114	102587251	+	TCEAL7|MPMGp800C04260Q003|WEX5|LL0XNC01-105G4.1|Xq22.1|protein-coding	2.633	1.334	2.025	0.662	1.925	0.849	1.213	0.667	1.17605	0.000256367			chr2-2812-1	chr2	68142689	68144970	-	-NA-	0.302	1.653	0.574	0.899	0.271	0.889	0.25	1.269	-1.73198	0.000181933
NM_003714	chr5	172741726	172756506	-	STC2|STC-2|STCRP|-|5q35.1|protein-coding	3.59	1.967	5.011	2.317	4.079	1.509	3.075	1.318	1.19287	8.2e-20			chr5-947-0	chr5	71146737	71147070	+	-NA-	0	0	0	0	1049.7	465.032	558.437	420.843	0.842003	0.000185487
NM_001042476	chr16	8946799	8962258	-	CARHSP1|CRHSP-24|CSDC1|-|16p13.2|protein-coding	1.775	0.72	2.207	0.837	1.89	0.891	1.653	1.207	1.08196	5.54e-09			NR_024127	chr1	28905050	28908366	-	SNHG12|C1orf79|LINC00100|NCRNA00100|PNAS-123|1p35.3|ncRNA	4.225	8.654	5.25	8.32	16.69	19.375	23.523	37.17	-0.588221	0.0001859
NM_005258	chr15	41056285	41059911	+	GCHFR|GFRP|HsT16933|P35|-|15q15|protein-coding	0.855	0.203	0.611	0.215	0.567	0.059	0.286	0.179	1.68161	0.000911548			chr5-2117-1	chr5	64367977	64369339	-	-NA-	0.843	0.135	0.665	0.052	1.057	0.078	0.495	0.159	2.62495	0.000188625
NM_006931	chr12	8071824	8088892	-	SLC2A3|GLUT3|-|12p13.3|protein-coding	3.929	1.525	3.997	1.003	4.243	1.676	4.357	1.764	1.53626	1.5e-28			chr12-853-0	chr12	46661045	46672760	+	-NA-	1.216	0.856	1.366	0.67	1.862	1.221	1.11	0.785	0.696196	0.000194746
NM_006096	chr8	134249414	134309547	-	NDRG1|CAP43|CMT4D|DRG-1|DRG1|GC4|HMSNL|NDR1|NMSL|PROXY1|RIT42|RTP|TARG1|TDD5|-|8q24.3|protein-coding	2.326	0.702	2.242	0.819	1.806	0.795	1.878	0.927	1.38274	7.9e-25			NR_073422	chr14	69446399	69454180	+	ACTN1-AS1|C14orf84|-|14q24.1|ncRNA	2.273	1.714	1.927	1.155	1.904	1.056	1.219	0.722	0.717356	0.00019682
NM_004331	chr8	26240523	26270644	+	BNIP3L|BNIP3a|NIX|-|8p21|protein-coding	2.596	0.971	2.502	0.627	2.35	1.113	2.153	1.107	1.39708	1.24e-17			chr4-1208-1	chr4	99648165	99649734	-	-NA-	0.146	1.231	0.513	1.308	0.262	0.612	0.495	1.789	-1.77515	0.000198965
NM_014470	chr12	49250916	49259653	-	RND1|ARHS|RHO6|RHOS|-|12q12|protein-coding	0.723	0.358	0.852	0.348	0.636	0.257	0.421	0.178	1.2456	4.36e-06			chr22-372-1	chr22	37940116	37942145	-	-NA-	2.604	0.771	3.868	1.464	2.535	1.42	1.737	1.128	1.1661	0.000199776
NM_176677	chr16	616995	619495	+	NHLRC4|-|-|16p13.3|protein-coding	1.057	0.405	1.167	0.311	1.234	0.299	0.415	0.449	1.26508	0.0148176			chrX-1623-0	chrX	128852051	128857481	+	-NA-	0.761	0.136	0.5	0.313	0.53	0.275	1.002	0.342	1.42937	0.000199878
NM_031299	chr12	6957972	6961230	-	CDCA3|GRCC8|TOME-1|-|12p13|protein-coding	1.551	0.621	2.44	0.608	1.326	1.015	1.543	0.623	1.33083	4.03e-05			chr11-1305-0	chr11	72888657	72889870	+	-NA-	1.609	2.957	1.659	3.907	1.187	3.871	1.367	3.275	-1.19428	0.000202343
NM_003376	chr6	43737946	43754223	+	VEGFA|MVCD1|VEGF|VPF|RP1-261G23.1|6p12|protein-coding	2.66	0.678	3.728	0.756	2.123	0.747	2.525	0.658	1.98682	6.75e-41			chr20-140-1	chr20	56156927	56158099	-	-NA-	1.176	0	0.601	0.121	0.878	0	0.575	0.147	3.13556	0.000203172
NM_001297605	chr1	2487804	2497061	+	TNFRSF14|ATAR|CD270|HVEA|HVEM|LIGHTR|TR2|RP3-395M20.6|1p36.32|protein-coding	2.332	0.735	2.761	1.016	2.8	1.326	2.458	1.973	1.1366	6.05e-07			chr2-680-1	chr2	204671290	204674220	-	-NA-	0.157	1.005	0.172	0.652	0.421	1.02	0.425	0.973	-1.59922	0.00020364
NM_002358	chr4	120980579	120988013	-	MAD2L1|HSMAD2|MAD2|-|4q27|protein-coding	1.529	0.73	1.151	0.666	1.522	0.531	1.095	0.43	1.20651	4.26e-07			NR_026705	chr5	140105744	140105831	+	VTRNA1-3|HVG3|VAULTRC3|VR3|hvg-3|-|5q31.3|ncRNA	72.598	122.641	119.136	176.448	61.485	114.084	78.04	161.826	-0.777544	0.000210233
NM_178156	chr14	65877310	66210839	+	FUT8|-|-|14q24.3|protein-coding	0.325	0.669	0.29	0.68	0.457	1.157	0.561	1.169	-1.12573	2.23e-25			chr6-2624-0	chr6	134840775	134842875	+	-NA-	0.711	0.088	0.815	0.337	0.882	0.152	0.617	0.185	1.95963	0.000210333
NM_003278	chr3	45067759	45077563	+	CLEC3B|TN|TNA|-|3p22-p21.3|protein-coding	1.007	0.141	0.585	0.26	0.504	0.142	0.354	0.145	1.76946	6.29e-07			chr1-1477-1	chr1	172873864	172878738	-	-NA-	7.021	5.473	4.563	3.498	8.147	4.73	7.327	4.98	0.558893	0.00021156
NM_003531	chr6	26045639	26046097	+	HIST1H3C|H3.1|H3/c|H3FC|-|6p22.1|protein-coding	19.808	4.619	24.828	6.024	42.226	6.758	18.785	5.186	2.17892	3.64e-20			chr4-2543-0	chr4	177760444	177762714	+	-NA-	0.607	0.243	0.576	0.125	0.725	0.188	0.479	0.076	2.03431	0.000214062
NM_003548	chr1	149804221	149804616	+	HIST2H4A|FO108|H4|H4/n|H4F2|H4FN|HIST2H4|-|1q21.2|protein-coding	104.371	29.341	142.409	65.906	143.235	42.689	71.116	32.691	1.50958	9.38e-18			chr5-523-1	chr5	149973947	149975317	-	-NA-	0.503	0.067	0.735	0	0.601	0.078	0.34	0.063	3.19343	0.000218167
NM_030928	chr16	88870186	88875666	+	CDT1|DUP|RIS2|-|16q24.3|protein-coding	2.326	0.671	2.773	1.136	1.389	0.565	1.305	0.536	1.44624	1.77e-10			chr3-626-0	chr3	39798983	39801427	+	-NA-	0.282	0.715	0.247	1.013	0.168	0.306	0.148	0.901	-1.86245	0.000225052
NM_005189	chr17	77751977	77761449	+	CBX2|CDCA6|M33|SRXY5|-|17q25.3|protein-coding	3.674	1.437	5.418	1.904	2.824	1.025	2.594	1.208	1.38598	2.21e-22			chr18-777-1	chr18	20252260	20254494	-	-NA-	1.337	0.329	1.171	0.475	0.921	0.287	1.09	0.522	1.46716	0.000229578
NM_007057	chr10	58117199	58121034	-	ZWINT|HZwint-1|KNTC2AP|ZWINT1|-|10q21-q22|protein-coding	2.935	0.935	2.939	1.033	2.253	1.224	2.798	1.284	1.33205	7.04e-09			chr2-3601-0	chr2	218088345	218091929	+	-NA-	0.192	1.309	0.225	0.651	0.115	0.655	0.231	0.434	-1.73067	0.000239325
NM_015520	chr3	65339906	66024509	-	MAGI1|AIP-3|AIP3|BAIAP1|BAP-1|BAP1|MAGI-1|Magi1d|TNRC19|WWP3|RP11-88H12.2|3p14.1|protein-coding	0.788	0.313	0.976	0.394	0.693	0.3	0.755	0.351	1.27752	5.67e-39			chr3-2362-0	chr3	148943120	148944452	+	-NA-	1.724	0.276	0.907	0.053	0.772	0.08	0.817	0.357	2.38385	0.0002424
NM_003752	chr16	28722738	28747050	-	EIF3C|EIF3CL|EIF3S8|eIF3-p110|-|16p11.2|protein-coding	2.57	3.368	1.879	2.671	4.562	4.057	3.622	4.029	1.0341	0.0380533			chr17-1428-1	chr17	29024605	29035877	-	-NA-	0.897	0.351	0.705	0.383	0.73	0.53	0.561	0.31	0.932767	0.000248457
NM_001168	chr17	76210277	76221716	+	BIRC5|API4|EPR-1|-|17q25|protein-coding	1.265	0.571	1.161	0.761	1.673	0.616	1.087	0.479	1.12225	9.85e-08			chr13-609-0	chr13	44887240	44889008	+	-NA-	0.13	1.301	0.455	1	0.931	1.63	0.498	2.052	-1.65811	0.000248726
NM_001288665	chr16	3072621	3074287	-	HCFC1R1|HPIP|-|16p13.3|protein-coding	2.757	0.331	4.409	0.679	2.84	2.691	2.427	2.022	1.42711	0.00968314			chr10-1689-1	chr10	33269453	33272509	-	-NA-	3.908	1.475	3.589	1.644	2.424	1.118	1.713	1.385	1.00515	0.000249709
NM_000172	chr3	50229043	50235129	+	GNAT1|CSNBAD3|GBT1|GNATR|-|3p21|protein-coding	0.038	0.982	0.149	1.313	0.068	0.807	0.366	0.958	-2.74489	4.08e-09			chr8-1789-1	chr8	28267787	28269481	-	-NA-	4.271	1.629	6.297	1.336	1.336	0.756	1.01	0.688	1.36891	0.000249709
NM_023917	chr12	10961693	10962767	-	TAS2R9|T2R9|TRB6|-|12p13|protein-coding	0.642	0.171	0.843	0.593	1.532	0.099	1.399	0.764	1.39582	0.0343602			chr7-875-0	chr7	41619880	41621759	+	-NA-	2.261	1.175	1.125	0.376	1.861	0.625	1.462	0.644	1.30308	0.000252495
NM_130851	chr14	54416455	54421270	-	BMP4|BMP2B|BMP2B1|MCOPS6|OFC11|ZYME|-|14q22-q23|protein-coding	10.494	1.929	10.763	2.101	6.409	2.327	5.414	1.668	2.03713	1.9e-30			chr18-430-0	chr18	22441438	22443697	+	-NA-	1.83	1.099	2.138	0.752	1.73	0.661	0.757	0.287	1.27487	0.000256094
NM_001165415	chr11	18415936	18429765	+	LDHA|GSD11|HEL-S-133P|LDH1|LDHM|PIG19|11p15.4|protein-coding	11.011	4.217	13.28	5.213	9.893	5.348	8.909	3.935	1.24272	7.57e-26			chr11-534-1	chr11	109947628	109948771	-	-NA-	1.005	0.08	0.616	0.124	1.26	0	0.408	0.113	2.91101	0.000265623
NM_001009939	chr22	19705958	19710845	+	SEPT5|CDCREL|CDCREL-1|CDCREL1|H5|HCDCREL-1|PNUTL1|-|22q11.21|protein-coding	0.799	0.151	1.235	0.521	0.21	0.328	0.445	0.283	1.03913	0.0280479			chr9-174-0	chr9	12685303	12686400	+	-NA-	1.675	0.168	1.284	0.258	0.563	0	0.567	0.197	2.47728	0.000265623
NM_024676	chr1	36772708	36786948	+	SH3D21|C1orf113|RP11-268J15.3|1p34.3|protein-coding	2.669	0.975	3.18	1.158	1.835	1.102	1.871	1.171	1.12255	1.81e-10			chr1-4292-1	chr1	17220047	17222140	-	-NA-	1.975	0.791	2.981	1.589	2.556	1.122	1.213	0.619	1.10677	0.000272145
NM_001278261	chr16	8946799	8962576	-	CARHSP1|CRHSP-24|CSDC1|-|16p13.2|protein-coding	1.761	0.717	2.232	0.834	1.865	0.879	1.666	1.188	1.09525	2.03e-09			NR_040022	chr6	166756119	166764957	+	LOC100289495|-|hCG_2029702|6q27|ncRNA	1.221	0.624	1.685	0.848	1.327	0.809	0.756	0.562	0.809128	0.000280391
NM_173678	chr7	143318542	143422176	+	FAM115C|FAM139A|-|7q35|protein-coding	1.669	0.814	1.23	0.461	2.106	1.103	1.515	0.882	1.0768	2.2e-18			NR_038323	chr8	23193721	23223638	+	LOC100507156|-|-|-|ncRNA	1.182	0.646	0.753	0.586	0.88	0.606	0.596	0.432	0.59898	0.000285293
NM_001164410	chr7	150750902	150755052	-	CDK5|PSSALRE|-|7q36|protein-coding	1.052	0.355	1.819	0.256	1.14	0.874	0.812	0.489	1.37758	0.0015262			chr22-307-0	chr22	29195368	29248997	+	-NA-	0.287	0.539	0.244	0.504	0.418	0.716	0.287	0.332	-0.6823	0.000292366
NM_130398	chr1	242011493	242053241	+	EXO1|HEX1|hExoI|RP11-553N16.2|1q42-q43|protein-coding	0.919	0.601	0.793	0.529	0.567	0.143	0.665	0.247	1.14533	6.69e-07			NR_027052	chr22	21356211	21357561	+	THAP7-AS1|-|-|22q11.21|ncRNA	8.166	3.475	11.777	5.974	6.096	4.822	4.569	2.847	0.862719	0.000294657
NM_024044	chr16	30205164	30208887	+	SLX1B|GIYD2|-|16p11.2|protein-coding	9.716	3.212	11.947	5.13	11.605	7.109	7.1	5.266	1.09482	1.92e-07			chr1-1253-1	chr1	184227936	184229642	-	-NA-	0.673	0.054	0.531	0.166	0.603	0.063	0.486	0.101	2.45343	0.000297176
NM_019012	chr12	19282626	19529333	+	PLEKHA5|PEPP-2|PEPP2|-|12p12|protein-coding	0.755	0.289	0.552	0.253	0.59	0.292	0.56	0.304	1.14006	6.89e-22			chr19-869-1	chr19	36421157	36422424	-	-NA-	7.16	3.63	9.293	2.848	5.846	3.369	3.559	2.556	1.03285	0.000300948
NM_004566	chr10	6244840	6277507	+	PFKFB3|IPFK2|PFK2|RP11-298K24.3|10p15.1|protein-coding	4.275	1.233	5.56	1.88	3.653	1.428	3.73	1.766	1.48344	2.57e-29			chr6-1731-0	chr6	78172242	78241852	+	-NA-	1.439	2.262	1.326	1.972	1.271	1.67	1.068	1.355	-0.451451	0.000301344
NM_001165416	chr11	18415936	18429765	+	LDHA|GSD11|HEL-S-133P|LDH1|LDHM|PIG19|11p15.4|protein-coding	11.011	4.217	13.28	5.213	9.893	5.348	8.909	3.935	1.24272	7.57e-26			NR_026963	chr22	28315364	28398667	+	TTC28-AS1|TTC28-AS|TTC28AS|dJ353E16.2|-|22q12.1|ncRNA	0.636	0.523	0.66	0.492	0.659	0.502	0.608	0.368	0.500384	0.000304735
NM_003514	chr6	27860477	27860963	-	HIST1H2AM|H2A.1|H2A/n|H2AFN|dJ193B12.1|-|6p22.1|protein-coding	27.882	8.895	34.785	18.34	33.02	14.493	20.369	10.93	1.17438	2.84e-08			chrX-153-0	chrX	13306250	13309102	+	-NA-	2.537	1.58	1.623	1.042	1.948	0.524	1.926	0.697	1.15257	0.000310883
NM_001166209	chr5	149997206	150031903	+	SYNPO|-|-|5q33.1|protein-coding	5.203	2.298	5.705	2.489	5.182	2.728	4.874	2.615	1.08915	6e-23			chr21-366-1	chr21	34753832	34755700	-	-NA-	0.307	0.788	0.485	1.288	0.22	1.086	0.083	0.717	-1.88638	0.000319977
NM_182685	chr1	155100349	155107386	+	EFNA1|B61|ECKLG|EFL1|EPLG1|LERK-1|LERK1|TNFAIP4|-|1q21-q22|protein-coding	4.259	1.516	6.178	1.9	3.508	1.85	2.629	1.853	1.1917	8.73e-09			NR_027435	chr5	90676164	90716532	+	ARRDC3-AS1|-|-|5q14.3|ncRNA	0.822	0.51	0.828	0.452	0.805	0.727	0.664	0.487	0.583137	0.000321578
NM_001017973	chr5	131528304	131562935	-	P4HA2|-|UNQ290/PRO330|5q31|protein-coding	1.018	0.473	1.095	0.374	0.82	0.533	0.916	0.504	1.08039	8.31e-11			chr5-111-0	chr5	14036534	14041076	+	-NA-	2.225	1.357	1.595	0.545	2.038	0.705	1.187	0.875	1.0461	0.00032508
NM_003686	chr1	242012033	242053241	+	EXO1|HEX1|hExoI|RP11-553N16.2|1q42-q43|protein-coding	0.875	0.587	0.733	0.494	0.514	0.14	0.628	0.243	1.08934	1.29e-06			chr12-1680-1	chr12	47057019	47058934	-	-NA-	2.519	1.153	1.314	0.48	3.33	1.616	2.165	1.218	1.10783	0.00032636
NM_004217	chr17	8108049	8113944	-	AURKB|AIK2|AIM-1|AIM1|ARK2|AurB|IPL1|PPP1R48|STK12|STK5|aurkb-sv1|aurkb-sv2|-|17p13.1|protein-coding	1.344	0.671	1.297	0.792	2.094	1.068	1.521	0.593	1.06226	1.08e-05			chr12-1957-0	chr12	95998966	96002128	+	-NA-	1.307	0.436	0.732	0.179	0.325	0.068	0.557	0.287	1.56607	0.000328703
NM_031298	chr17	3572017	3572963	+	EMC6|TMEM93|-|17p13.2|protein-coding	6.312	1.653	10.85	3.814	3.48	5.19	4.219	2.191	1.0302	0.0133183			chr6-609-0	chr6	26296428	26298870	+	-NA-	1.317	0.753	1.319	0.29	1.516	0.481	1.549	0.814	1.34478	0.000331202
NM_005010	chr7	107788071	108096841	-	NRCAM|-|-|7q31|protein-coding	0.209	0.483	0.176	0.442	0.502	1.062	0.495	0.91	-1.07792	1.05e-19			NR_026797	chr14	56247853	56263392	-	LINC00520|C14orf34|-|14q22.3|ncRNA	0.806	1.628	0.123	0.228	0.768	1.236	1.021	1.481	-0.709389	0.000332759
NM_003533	chr6	27839623	27840099	-	HIST1H3I|H3.f|H3/f|H3FF|RP1-193B12.1|6p22.1|protein-coding	20.507	4.831	26.214	9.214	19.018	8.072	8.928	6.442	1.33578	1.1e-05			NR_026796	chr14	56247853	56263392	-	LINC00520|C14orf34|-|14q22.3|ncRNA	0.806	1.628	0.123	0.228	0.768	1.236	1.021	1.481	-0.709394	0.000333228
NM_001278324	chr12	49716971	49718171	+	TROAP|TASTIN|-|12q13.12|protein-coding	2.01	0.92	2.432	0.531	3.943	0.534	2.289	0.864	1.84924	5.79e-06			chr15-1219-0	chr15	76129403	76130127	+	-NA-	0.476	2.16	0.278	1.466	0	1.032	0.143	0.954	-2.48668	0.000338081
NM_001198983	chr14	105956192	105965585	+	C14orf80|-|-|14q32.33|protein-coding	0.758	0.264	1.296	0.542	0.723	0.261	0.612	0.331	1.27935	5.14e-07			chr1-389-1	chr1	226232532	226251476	-	-NA-	0.721	0.476	1.062	0.467	0.63	0.332	0.43	0.337	0.795485	0.000348895
NM_003467	chr2	136871919	136875725	-	CXCR4|CD184|D2S201E|FB22|HM89|HSY3RR|LAP-3|LAP3|LCR1|LESTR|NPY3R|NPYR|NPYRL|NPYY3R|WHIM|-|2q21|protein-coding	4.556	0.991	9.968	2.881	3.784	2.187	3.745	2.587	1.34682	7.17e-07			chr3-2614-1	chr3	41015470	41017320	-	-NA-	0.745	0.298	0.816	0.076	0.334	0.115	0.588	0.07	2.3337	0.000357357
NM_001287188	chr2	10580497	10588680	-	ODC1|ODC|-|2p25|protein-coding	0.73	2.574	0.873	2.74	0.754	2.191	1.856	2.681	-1.2992	9.01e-08			chr7-2621-0	chr7	142494054	142521043	+	-NA-	0.791	1.237	0.94	1.457	2.165	2.863	2.185	2.971	-0.48281	0.000363186
NM_004152	chr19	2269485	2273487	+	OAZ1|AZI|OAZ|-|19p13.3|protein-coding	6.686	2.965	10.913	3.907	6.889	4.693	7.485	4.586	1.02157	6.99e-09			NR_110618	chr1	61419410	61436448	-	NFIA-AS2|-|RP4-668G5.1|-|ncRNA	0.303	0.34	0.325	0.793	0.254	0.576	0.237	0.606	-0.983533	0.000364922
NM_001278264	chr16	8946799	8961285	-	CARHSP1|CRHSP-24|CSDC1|-|16p13.2|protein-coding	1.752	0.679	2.077	0.776	1.704	0.862	1.581	1.178	1.07093	4.57e-08			chr5-1113-1	chr5	126104737	126112421	-	-NA-	1.255	0.694	1.676	0.902	1.125	0.542	0.904	0.652	0.830584	0.000368048
NM_001287190	chr2	10580497	10587925	-	ODC1|ODC|-|2p25|protein-coding	0.634	2.638	0.732	2.829	0.831	2.328	1.933	2.872	-1.43192	7.41e-08			chr3-1023-1	chr3	147053174	147054877	-	-NA-	0.337	0.972	0.059	0.706	0	0.376	0.274	1.065	-2.13276	0.000375366
NM_001278498	chr22	24828087	24838328	+	ADORA2A|A2aR|ADORA2|RDC8|-|22q11.23|protein-coding	1.805	0.314	2.073	0.325	1.286	0.188	1.554	0.358	2.51278	6.89e-34			chr19-1781-1	chr19	1193262	1194614	-	-NA-	1.699	0.476	2.679	1.151	3.043	1.579	0.997	0.351	1.35694	0.000384419
NM_001114734	chr4	135117489	135122903	-	PABPC4L|-|hCG_1647909|4q28.3|protein-coding	0.912	0.272	1.041	0.287	1.064	0.079	0.747	0.367	1.90031	1.18e-06			chr9-1192-1	chr9	81625677	81628932	-	-NA-	0.635	2.006	0.402	1.217	1.075	1.312	0.621	1.552	-1.19537	0.000385204
NM_003043	chr3	14444076	14530857	+	SLC6A6|TAUT|-|3p25.1|protein-coding	4.474	0.942	4.439	1.361	2.269	1.497	2.102	1.328	1.34066	4.15e-08			chr4-1775-0	chr4	125179516	125179701	+	-NA-	0	0	0	0	30.027	6.923	31.097	10.505	1.81301	0.000386934
NM_001256834	chr17	8108049	8113944	-	AURKB|AIK2|AIM-1|AIM1|ARK2|AurB|IPL1|PPP1R48|STK12|STK5|aurkb-sv1|aurkb-sv2|-|17p13.1|protein-coding	1.344	0.671	1.297	0.792	2.094	1.068	1.521	0.593	1.06226	1.08e-05			NR_037616	chr6	7881483	8064647	-	BLOC1S5-TXNDC5|MUTED-TXNDC5|hCG_2043289|6p|ncRNA	3.396	2.809	3.18	2.348	2.221	1.719	1.806	1.493	0.378403	0.000390359
NM_001190860	chr12	19282626	19354937	+	PLEKHA5|PEPP-2|PEPP2|-|12p12|protein-coding	0.775	0.267	0.575	0.239	0.743	0.35	0.631	0.332	1.23615	4.38e-19			NR_038237	chr19	8439260	8455575	-	RAB11B-AS1|-|RP11-886P16.3|-|ncRNA	0.88	0.423	0.931	0.533	0.933	0.484	0.559	0.469	0.782912	0.00040447
NM_001142350	chr16	3074032	3077756	+	THOC6|BBIS|WDR58|fSAP35|PSEC0006|16p13.3|protein-coding	1.604	5.607	2.972	7.541	0.939	3.468	2.77	3.583	-1.23953	2.82e-06			chr10-80-0	chr10	3929057	3931818	+	-NA-	5.241	3.065	4.519	2.793	3.651	2.242	2.459	1.595	0.736101	0.000410679
[truncated: 1,377 more rows]

## Sheet: TableS3_supp
Table S3: Canonical pathways enriched among the differentially expressed protein coding genes. Threshold have been set at log2(FC) ±1, false discovery rate ≤5%. Analysis performed with Ingenuity Pathway Analysis (IPA; QIAGEN).
[truncated: 16 more rows]

[truncated: 1 more sheets: TableS4_supp]
